# Supplementary material for: Stability of human gut microbiome: Comparison of ecological modelling and observational approaches
Source: Comput Struct Biotechnol J. 2023 Aug 29;21:4456–68. doi: 10.1016/j.csbj.2023.08.030 (PMC10511340; doi:10.1016/j.csbj.2023.08.030)
Supplement: Supplementary file 2 — Supplementary material. [file mmc2.xlsx]

## Sheet: Supplementary Table 1
Supplementary Table 1 - Samples included in the meta-analysis.
Sample	Subject	Time point, day	Study	Enterotype	Intervention
SRR6444202	F3.sU042	0	F3	Bact2	F.inulin
SRR6444421	F3.sU042	2	F3	Bact2	F.inulin
SRR6444927	F3.sU042	3	F3	Bact2	F.inulin
SRR6444656	F3.sU042	4	F3	Bact2	F.inulin
SRR6444008	F3.sU042	10	F3	Bact2	F.inulin
SRR6444545	F3.sU042	12	F3	Bact2	F.inulin
SRR6444823	F3.sU042	16	F3	Bact2	no
SRR6444429	F3.sU043	0	F3	Bact2	F.himaize
SRR6444301	F3.sU043	2	F3	Bact2	F.himaize
SRR6445037	F3.sU043	3	F3	Bact2	F.himaize
SRR6444018	F3.sU043	4	F3	Bact2	F.himaize
SRR6445021	F3.sU043	10	F3	Bact2	F.himaize
SRR6444474	F3.sU043	16	F3	Bact2	no
SRR6444126	F3.sU044	0	F3	Prev	F.himaize
SRR6444880	F3.sU044	2	F3	Prev	F.himaize
SRR6444889	F3.sU044	4	F3	Prev	F.himaize
SRR6444748	F3.sU044	10	F3	Prev	F.himaize
SRR6444794	F3.sU044	14	F3	Prev	F.himaize
SRR6444229	F3.sU044	16	F3	Prev	no
SRR6444982	F3.sU045	0	F3	Prev	F.himaize
SRR6444356	F3.sU045	2	F3	Prev	F.himaize
SRR6444609	F3.sU045	4	F3	Prev	F.himaize
SRR6444930	F3.sU045	10	F3	Prev	F.himaize
SRR6444968	F3.sU045	16	F3	Prev	no
SRR6444765	F3.sU046	0	F3	Bact2	F.himaize
SRR6444310	F3.sU046	2	F3	Bact2	F.himaize
SRR6444221	F3.sU046	8	F3	Bact2	F.himaize
SRR6444211	F3.sU046	10	F3	Bact2	F.himaize
SRR6444950	F3.sU046	12	F3	Bact2	F.himaize
SRR6444060	F3.sU046	14	F3	Bact2	no
SRR6443868	F3.sU048	0	F3	Bact2	F.himaize
SRR6444426	F3.sU048	2	F3	Bact2	F.himaize
SRR6444297	F3.sU048	3	F3	Bact2	F.himaize
SRR6445007	F3.sU048	4	F3	Bact2	F.himaize
SRR6443851	F3.sU048	10	F3	Bact2	F.himaize
SRR6443969	F3.sU048	12	F3	Bact2	F.himaize
SRR6444780	F3.sU048	14	F3	Bact2	F.himaize
SRR6443901	F3.sU048	16	F3	Bact2	no
SRR6444091	F3.sU049	0	F3	Bact2	F.himaize
SRR6444317	F3.sU049	2	F3	Bact2	F.himaize
SRR6444494	F3.sU049	3	F3	Bact2	F.himaize
SRR6444519	F3.sU049	4	F3	Bact2	F.himaize
SRR6444432	F3.sU049	10	F3	Bact2	F.himaize
SRR6444719	F3.sU049	12	F3	Bact2	F.himaize
SRR6444944	F3.sU049	14	F3	Bact2	F.himaize
SRR6444359	F3.sU049	16	F3	Bact2	no
SRR6444111	F3.sU050	0	F3	Bact1	F.himaize
SRR6444726	F3.sU050	2	F3	Bact1	F.himaize
SRR6444622	F3.sU050	4	F3	Bact1	F.himaize
SRR6444214	F3.sU050	10	F3	Bact1	F.himaize
SRR6444498	F3.sU050	14	F3	Bact1	F.himaize
SRR6443922	F3.sU050	16	F3	Bact1	no
SRR6444342	F3.sU052	0	F3	Bact2	F.himaize
SRR6443950	F3.sU052	2	F3	Bact2	F.himaize
SRR6444665	F3.sU052	4	F3	Bact2	F.himaize
SRR6444220	F3.sU052	10	F3	Bact2	F.himaize
SRR6443967	F3.sU052	12	F3	Bact2	F.himaize
SRR6444166	F3.sU052	14	F3	Bact2	F.himaize
SRR6444170	F3.sU052	16	F3	Bact2	no
SRR6444097	F3.sU054	0	F3	Bact2	F.himaize
SRR6443842	F3.sU054	3	F3	Bact2	F.himaize
SRR6444514	F3.sU054	10	F3	Bact2	F.himaize
SRR6445004	F3.sU054	12	F3	Bact2	F.himaize
SRR6444616	F3.sU054	16	F3	Bact2	no
SRR6444905	F3.sU055	0	F3	Bact1	F.himaize
SRR6444209	F3.sU055	2	F3	Bact1	F.himaize
SRR6443933	F3.sU055	3	F3	Bact1	F.himaize
SRR6444845	F3.sU055	4	F3	Bact1	F.himaize
SRR6444926	F3.sU055	10	F3	Bact1	F.himaize
SRR6444496	F3.sU055	13	F3	Bact1	F.himaize
SRR6444941	F3.sU055	16	F3	Bact1	no
SRR6444175	F3.sU056	0	F3	Bact1	F.himaize
SRR6443972	F3.sU056	1	F3	Bact1	F.himaize
SRR6444716	F3.sU056	2	F3	Bact1	F.himaize
SRR6443870	F3.sU056	8	F3	Bact1	F.himaize
SRR6444606	F3.sU056	10	F3	Bact1	F.himaize
SRR6443913	F3.sU056	14	F3	Bact1	no
SRR6443992	F3.sU057	0	F3	Bact2	F.himaize
SRR6444039	F3.sU057	2	F3	Bact2	F.himaize
SRR6444711	F3.sU057	3	F3	Bact2	F.himaize
SRR6444003	F3.sU057	4	F3	Bact2	F.himaize
SRR6444901	F3.sU057	10	F3	Bact2	F.himaize
SRR6444398	F3.sU057	12	F3	Bact2	F.himaize
SRR6444063	F3.sU057	14	F3	Bact2	F.himaize
SRR6444012	F3.sU057	16	F3	Bact2	no
SRR6444463	F3.sU062	0	F3	Prev	F.himaize
SRR6443995	F3.sU062	2	F3	Prev	F.himaize
SRR6444672	F3.sU062	4	F3	Prev	F.himaize
SRR6443855	F3.sU062	10	F3	Prev	F.himaize
SRR6444187	F3.sU062	12	F3	Prev	F.himaize
SRR6444663	F3.sU062	14	F3	Prev	F.himaize
SRR6443911	F3.sU062	16	F3	Prev	no
SRR6444088	F3.sU064	0	F3	Prev	F.himaize
SRR6444853	F3.sU064	2	F3	Prev	F.himaize
SRR6444154	F3.sU064	3	F3	Prev	F.himaize
SRR6444773	F3.sU064	4	F3	Prev	F.himaize
SRR6444417	F3.sU064	10	F3	Prev	F.himaize
SRR6444584	F3.sU064	12	F3	Prev	F.himaize
SRR6444896	F3.sU064	14	F3	Prev	F.himaize
SRR6444997	F3.sU064	16	F3	Prev	no
SRR6444129	F3.sU065	0	F3	Prev	F.himaize
SRR6444492	F3.sU065	2	F3	Prev	F.himaize
SRR6444749	F3.sU065	4	F3	Prev	F.himaize
SRR6444005	F3.sU065	10	F3	Prev	F.himaize
SRR6444096	F3.sU065	12	F3	Prev	F.himaize
SRR6444803	F3.sU065	16	F3	Prev	no
SRR6444750	F3.sU066	0	F3	Bact1	F.himaize
SRR6444227	F3.sU066	1	F3	Bact1	F.himaize
SRR6444662	F3.sU066	7	F3	Bact1	F.himaize
SRR6444975	F3.sU066	13	F3	Bact1	no
SRR6444596	F3.sU068	0	F3	Prev	F.inulin
SRR6445027	F3.sU068	2	F3	Prev	F.inulin
SRR6443968	F3.sU068	4	F3	Prev	F.inulin
SRR6444566	F3.sU068	10	F3	Prev	F.inulin
SRR6444635	F3.sU068	13	F3	Prev	F.inulin
SRR6443839	F3.sU068	16	F3	Prev	no
SRR6444181	F3.sU074	0	F3	Prev	F.himaize
SRR6444493	F3.sU074	2	F3	Prev	F.himaize
SRR6444783	F3.sU074	3	F3	Prev	F.himaize
SRR6444113	F3.sU074	4	F3	Prev	F.himaize
SRR6444833	F3.sU074	10	F3	Prev	F.himaize
SRR6444629	F3.sU074	14	F3	Prev	F.himaize
SRR6444610	F3.sU074	16	F3	Prev	no
SRR6444381	F3.sU075	0	F3	Bact1	F.inulin
SRR6443905	F3.sU075	3	F3	Bact1	F.inulin
SRR6444141	F3.sU075	10	F3	Bact1	F.inulin
SRR6444863	F3.sU075	12	F3	Bact1	F.inulin
SRR6444736	F3.sU075	14	F3	Bact1	F.inulin
SRR6443871	F3.sU075	16	F3	Bact1	no
SRR6444312	F3.sU076	0	F3	Bact2	F.inulin
SRR6444479	F3.sU076	2	F3	Bact2	F.inulin
SRR6444550	F3.sU076	3	F3	Bact2	F.inulin
SRR6444384	F3.sU076	4	F3	Bact2	F.inulin
SRR6444695	F3.sU076	10	F3	Bact2	F.inulin
SRR6443958	F3.sU076	12	F3	Bact2	F.inulin
SRR6444025	F3.sU076	13	F3	Bact2	F.inulin
SRR6443915	F3.sU076	14	F3	Bact2	F.inulin
SRR6444370	F3.sU076	16	F3	Bact2	no
SRR6444070	F3.sU077	0	F3	Bact1	F.inulin
SRR6444788	F3.sU077	2	F3	Bact1	F.inulin
SRR6443949	F3.sU077	3	F3	Bact1	F.inulin
SRR6444840	F3.sU077	4	F3	Bact1	F.inulin
SRR6444568	F3.sU077	10	F3	Bact1	F.inulin
SRR6444802	F3.sU077	12	F3	Bact1	F.inulin
SRR6444051	F3.sU077	14	F3	Bact1	F.inulin
SRR6444824	F3.sU077	16	F3	Bact1	no
SRR6444354	F3.sU080	0	F3	Bact2	F.inulin
SRR6444838	F3.sU080	2	F3	Bact2	F.inulin
SRR6444103	F3.sU080	3	F3	Bact2	F.inulin
SRR6444010	F3.sU080	4	F3	Bact2	F.inulin
SRR6444708	F3.sU080	10	F3	Bact2	F.inulin
SRR6444449	F3.sU080	12	F3	Bact2	F.inulin
SRR6444379	F3.sU080	14	F3	Bact2	F.inulin
SRR6444395	F3.sU080	16	F3	Bact2	no
SRR6444713	F3.sU081	0	F3	Bact1	F.inulin
SRR6444669	F3.sU081	2	F3	Bact1	F.inulin
SRR6444217	F3.sU081	4	F3	Bact1	F.inulin
SRR6444581	F3.sU081	10	F3	Bact1	F.inulin
SRR6444945	F3.sU081	13	F3	Bact1	F.inulin
SRR6444345	F3.sU081	16	F3	Bact1	no
SRR6444859	F3.sU082	0	F3	Prev	F.inulin
SRR6444903	F3.sU082	2	F3	Prev	F.inulin
SRR6444338	F3.sU082	3	F3	Prev	F.inulin
SRR6444680	F3.sU082	4	F3	Prev	F.inulin
SRR6443836	F3.sU082	10	F3	Prev	F.inulin
SRR6444031	F3.sU082	12	F3	Prev	F.inulin
SRR6444999	F3.sU082	14	F3	Prev	F.inulin
SRR6444958	F3.sU082	16	F3	Prev	no
SRR6443910	F3.sU083	0	F3	Bact1	F.inulin
SRR6444758	F3.sU083	1	F3	Bact1	F.inulin
SRR6444776	F3.sU083	7	F3	Bact1	F.inulin
SRR6444371	F3.sU083	10	F3	Bact1	F.inulin
SRR6444637	F3.sU083	13	F3	Bact1	no
SRR6443924	F3.sU084	0	F3	Bact2	F.inulin
SRR6444964	F3.sU084	2	F3	Bact2	F.inulin
SRR6444670	F3.sU084	4	F3	Bact2	F.inulin
SRR6444314	F3.sU084	10	F3	Bact2	F.inulin
SRR6444056	F3.sU084	16	F3	Bact2	no
SRR6444885	F3.sU085	0	F3	Prev	F.inulin
SRR6444556	F3.sU085	2	F3	Prev	F.inulin
SRR6444024	F3.sU085	3	F3	Prev	F.inulin
SRR6443974	F3.sU085	4	F3	Prev	F.inulin
SRR6444864	F3.sU085	10	F3	Prev	F.inulin
SRR6444657	F3.sU085	12	F3	Prev	F.inulin
SRR6445001	F3.sU085	14	F3	Prev	F.inulin
SRR6443923	F3.sU085	16	F3	Prev	no
SRR6444948	F3.sU086	0	F3	Bact1	F.inulin
SRR6444523	F3.sU086	3	F3	Bact1	F.inulin
SRR6444396	F3.sU086	4	F3	Bact1	F.inulin
SRR6444530	F3.sU086	10	F3	Bact1	F.inulin
SRR6444735	F3.sU086	13	F3	Bact1	F.inulin
SRR6444374	F3.sU086	16	F3	Bact1	no
SRR6444311	F3.sU087	0	F3	Bact1	F.inulin
SRR6443934	F3.sU087	2	F3	Bact1	F.inulin
SRR6444667	F3.sU087	3	F3	Bact1	F.inulin
SRR6444433	F3.sU087	4	F3	Bact1	F.inulin
SRR6444392	F3.sU087	10	F3	Bact1	F.inulin
SRR6444522	F3.sU087	14	F3	Bact1	F.inulin
SRR6444551	F3.sU087	16	F3	Bact1	no
SRR6444675	F3.sU088	0	F3	Bact2	F.inulin
SRR6444036	F3.sU088	2	F3	Bact2	F.inulin
SRR6444206	F3.sU088	3	F3	Bact2	F.inulin
SRR6444288	F3.sU088	4	F3	Bact2	F.inulin
SRR6444127	F3.sU088	10	F3	Bact2	F.inulin
SRR6444066	F3.sU088	12	F3	Bact2	F.inulin
SRR6444792	F3.sU088	14	F3	Bact2	F.inulin
SRR6444443	F3.sU088	16	F3	Bact2	no
SRR6444536	F3.sU089	0	F3	Bact2	F.inulin
SRR6444431	F3.sU089	2	F3	Bact2	F.inulin
SRR6444535	F3.sU089	8	F3	Bact2	F.inulin
SRR6444816	F3.sU089	10	F3	Bact2	F.inulin
SRR6444414	F3.sU089	12	F3	Bact2	F.inulin
SRR6444980	F3.sU089	14	F3	Bact2	no
SRR6444279	F3.sU091	0	F3	Bact2	F.inulin
SRR6444461	F3.sU091	2	F3	Bact2	F.inulin
SRR6444041	F3.sU091	8	F3	Bact2	F.inulin
SRR6444218	F3.sU091	11	F3	Bact2	F.inulin
SRR6445020	F3.sU091	14	F3	Bact2	no
SRR6444527	F3.sU092	0	F3	Bact2	F.inulin
SRR6444390	F3.sU092	2	F3	Bact2	F.inulin
SRR6444959	F3.sU092	3	F3	Bact2	F.inulin
SRR6444216	F3.sU092	4	F3	Bact2	F.inulin
SRR6444724	F3.sU092	10	F3	Bact2	F.inulin
SRR6444447	F3.sU092	12	F3	Bact2	F.inulin
SRR6444072	F3.sU092	14	F3	Bact2	F.inulin
SRR6444797	F3.sU092	16	F3	Bact2	no
SRR6444123	F3.sU093	0	F3	Bact1	F.inulin
SRR6444531	F3.sU093	2	F3	Bact1	F.inulin
SRR6444362	F3.sU093	3	F3	Bact1	F.inulin
SRR6443943	F3.sU093	4	F3	Bact1	F.inulin
SRR6444428	F3.sU093	10	F3	Bact1	F.inulin
SRR6444323	F3.sU093	12	F3	Bact1	F.inulin
SRR6444528	F3.sU093	14	F3	Bact1	F.inulin
SRR6444702	F3.sU093	16	F3	Bact1	no
SRR6444549	F3.sU094	0	F3	Bact1	F.inulin
SRR6444846	F3.sU094	2	F3	Bact1	F.inulin
SRR6444349	F3.sU094	3	F3	Bact1	F.inulin
SRR6444881	F3.sU094	4	F3	Bact1	F.inulin
SRR6444533	F3.sU094	10	F3	Bact1	F.inulin
SRR6443844	F3.sU094	12	F3	Bact1	F.inulin
SRR6444511	F3.sU094	16	F3	Bact1	no
SRR6444365	F3.sU096	0	F3	Bact2	F.inulin
SRR6444943	F3.sU096	2	F3	Bact2	F.inulin
SRR6444332	F3.sU096	3	F3	Bact2	F.inulin
SRR6444040	F3.sU096	4	F3	Bact2	F.inulin
SRR6444294	F3.sU096	10	F3	Bact2	F.inulin
SRR6443964	F3.sU096	13	F3	Bact2	F.inulin
SRR6444059	F3.sU096	16	F3	Bact2	no
SRR6444678	F3.sU097	0	F3	Bact2	F.inulin
SRR6444192	F3.sU097	2	F3	Bact2	F.inulin
SRR6444503	F3.sU097	3	F3	Bact2	F.inulin
SRR6444482	F3.sU097	4	F3	Bact2	F.inulin
SRR6444854	F3.sU097	10	F3	Bact2	F.inulin
SRR6444460	F3.sU097	12	F3	Bact2	F.inulin
SRR6445016	F3.sU097	14	F3	Bact2	F.inulin
SRR6444047	F3.sU097	16	F3	Bact2	no
SRR6444849	F3.sU101	0	F3	Bact1	F.inulin
SRR6444957	F3.sU101	2	F3	Bact1	F.inulin
SRR6444603	F3.sU101	3	F3	Bact1	F.inulin
SRR6444203	F3.sU101	4	F3	Bact1	F.inulin
SRR6445035	F3.sU101	10	F3	Bact1	F.inulin
SRR6445013	F3.sU101	12	F3	Bact1	F.inulin
SRR6444572	F3.sU101	14	F3	Bact1	F.inulin
SRR6444996	F3.sU101	16	F3	Bact1	no
SRR6444257	F3.sU120	0	F3	Prev	F.inulin
SRR6444932	F3.sU120	2	F3	Prev	F.inulin
SRR6444079	F3.sU120	3	F3	Prev	F.inulin
SRR6444679	F3.sU120	4	F3	Prev	F.inulin
SRR6444768	F3.sU120	10	F3	Prev	F.inulin
SRR6444938	F3.sU120	12	F3	Prev	F.inulin
SRR6444265	F3.sU120	16	F3	Prev	no
SRR6444418	F3.sU127	0	F3	Bact2	F.potato
SRR6444419	F3.sU127	1	F3	Bact2	F.potato
SRR6444969	F3.sU127	2	F3	Bact2	F.potato
SRR6444204	F3.sU127	8	F3	Bact2	F.potato
SRR6444733	F3.sU127	10	F3	Bact2	F.potato
SRR6444190	F3.sU127	12	F3	Bact2	F.potato
SRR6443875	F3.sU127	14	F3	Bact2	no
SRR6444470	F3.sU128	0	F3	Bact2	F.potato
SRR6444440	F3.sU128	2	F3	Bact2	F.potato
SRR6443948	F3.sU128	3	F3	Bact2	F.potato
SRR6444861	F3.sU128	4	F3	Bact2	F.potato
SRR6443864	F3.sU128	10	F3	Bact2	F.potato
SRR6444351	F3.sU128	12	F3	Bact2	F.potato
SRR6444995	F3.sU128	14	F3	Bact2	F.potato
SRR6444233	F3.sU128	16	F3	Bact2	no
SRR6443976	F3.sU129	0	F3	Bact2	F.potato
SRR6444642	F3.sU129	2	F3	Bact2	F.potato
SRR6444557	F3.sU129	3	F3	Bact2	F.potato
SRR6444795	F3.sU129	4	F3	Bact2	F.potato
SRR6443971	F3.sU129	10	F3	Bact2	F.potato
SRR6444925	F3.sU129	12	F3	Bact2	F.potato
SRR6444180	F3.sU129	16	F3	Bact2	no
SRR6444131	F3.sU131	0	F3	Bact1	F.potato
SRR6444781	F3.sU131	2	F3	Bact1	F.potato
SRR6444960	F3.sU131	3	F3	Bact1	F.potato
SRR6444245	F3.sU131	4	F3	Bact1	F.potato
SRR6444989	F3.sU131	10	F3	Bact1	F.potato
SRR6443873	F3.sU131	12	F3	Bact1	F.potato
SRR6445031	F3.sU131	14	F3	Bact1	F.potato
SRR6444183	F3.sU131	16	F3	Bact1	no
SRR6445019	F3.sU132	0	F3	Bact2	F.potato
SRR6444904	F3.sU132	2	F3	Bact2	F.potato
SRR6444998	F3.sU132	3	F3	Bact2	F.potato
SRR6444633	F3.sU132	4	F3	Bact2	F.potato
SRR6444653	F3.sU132	10	F3	Bact2	F.potato
SRR6443932	F3.sU132	14	F3	Bact2	F.potato
SRR6443925	F3.sU132	16	F3	Bact2	no
SRR6444583	F3.sU133	0	F3	Bact1	F.potato
SRR6445034	F3.sU133	1	F3	Bact1	F.potato
SRR6443908	F3.sU133	2	F3	Bact1	F.potato
SRR6444409	F3.sU133	8	F3	Bact1	F.potato
SRR6444900	F3.sU133	10	F3	Bact1	F.potato
SRR6444333	F3.sU133	12	F3	Bact1	F.potato
SRR6444415	F3.sU133	14	F3	Bact1	no
SRR6444358	F3.sU149	0	F3	Bact2	F.potato
SRR6444608	F3.sU149	2	F3	Bact2	F.potato
SRR6444946	F3.sU149	3	F3	Bact2	F.potato
SRR6444299	F3.sU149	4	F3	Bact2	F.potato
SRR6443885	F3.sU149	10	F3	Bact2	F.potato
SRR6444352	F3.sU149	12	F3	Bact2	F.potato
SRR6444378	F3.sU149	14	F3	Bact2	F.potato
SRR6444560	F3.sU149	16	F3	Bact2	no
SRR6444082	F3.sU150	0	F3	Bact2	F.potato
SRR6444231	F3.sU150	2	F3	Bact2	F.potato
SRR6444055	F3.sU150	3	F3	Bact2	F.potato
SRR6444971	F3.sU150	4	F3	Bact2	F.potato
SRR6444076	F3.sU150	10	F3	Bact2	F.potato
SRR6443981	F3.sU150	12	F3	Bact2	F.potato
SRR6444330	F3.sU150	16	F3	Bact2	no
SRR6444120	F3.sU151	0	F3	Bact1	F.potato
SRR6445008	F3.sU151	2	F3	Bact1	F.potato
SRR6444506	F3.sU151	3	F3	Bact1	F.potato
SRR6444764	F3.sU151	4	F3	Bact1	F.potato
SRR6443888	F3.sU151	10	F3	Bact1	F.potato
SRR6444259	F3.sU151	16	F3	Bact1	no
SRR6444388	F3.sU152	0	F3	Bact1	F.potato
SRR6444139	F3.sU152	2	F3	Bact1	F.potato
SRR6444621	F3.sU152	4	F3	Bact1	F.potato
SRR6444988	F3.sU152	10	F3	Bact1	F.potato
SRR6444899	F3.sU152	12	F3	Bact1	F.potato
SRR6443848	F3.sU152	14	F3	Bact1	F.potato
SRR6443979	F3.sU152	16	F3	Bact1	no
SRR6444634	F3.sU153	0	F3	Bact2	F.potato
SRR6444569	F3.sU153	2	F3	Bact2	F.potato
SRR6444161	F3.sU153	3	F3	Bact2	F.potato
SRR6444327	F3.sU153	4	F3	Bact2	F.potato
SRR6443850	F3.sU153	10	F3	Bact2	F.potato
SRR6444688	F3.sU153	12	F3	Bact2	F.potato
SRR6444402	F3.sU153	16	F3	Bact2	no
SRR6444028	F3.sU154	0	F3	Bact2	F.potato
SRR6444539	F3.sU154	2	F3	Bact2	F.potato
SRR6444561	F3.sU154	3	F3	Bact2	F.potato
SRR6444191	F3.sU154	4	F3	Bact2	F.potato
SRR6443857	F3.sU154	10	F3	Bact2	F.potato
SRR6444851	F3.sU154	12	F3	Bact2	F.potato
SRR6443903	F3.sU154	16	F3	Bact2	no
SRR6444990	F3.sU161	0	F3	Bact2	F.potato
SRR6445010	F3.sU161	2	F3	Bact2	F.potato
SRR6444480	F3.sU161	4	F3	Bact2	F.potato
SRR6444109	F3.sU161	10	F3	Bact2	F.potato
SRR6444135	F3.sU161	12	F3	Bact2	F.potato
SRR6444268	F3.sU161	14	F3	Bact2	F.potato
SRR6443994	F3.sU161	16	F3	Bact2	no
SRR6444856	F3.sU162	0	F3	Prev	F.potato
SRR6444458	F3.sU162	3	F3	Prev	F.potato
SRR6444267	F3.sU162	10	F3	Prev	F.potato
SRR6444898	F3.sU162	12	F3	Prev	F.potato
SRR6444094	F3.sU162	14	F3	Prev	F.potato
SRR6444922	F3.sU162	16	F3	Prev	no
SRR6444469	F3.sU163	0	F3	Bact1	F.potato
SRR6444405	F3.sU163	2	F3	Bact1	F.potato
SRR6444564	F3.sU163	3	F3	Bact1	F.potato
SRR6444507	F3.sU163	4	F3	Bact1	F.potato
SRR6444770	F3.sU163	10	F3	Bact1	F.potato
SRR6444593	F3.sU163	12	F3	Bact1	F.potato
SRR6444817	F3.sU163	14	F3	Bact1	F.potato
SRR6444501	F3.sU163	16	F3	Bact1	no
SRR6444045	F3.sU164	0	F3	Bact1	F.potato
SRR6443887	F3.sU164	2	F3	Bact1	F.potato
SRR6444696	F3.sU164	3	F3	Bact1	F.potato
SRR6445018	F3.sU164	4	F3	Bact1	F.potato
SRR6444977	F3.sU164	10	F3	Bact1	F.potato
SRR6444401	F3.sU164	16	F3	Bact1	no
SRR6444436	F3.sU165	0	F3	Bact2	F.potato
SRR6444573	F3.sU165	2	F3	Bact2	F.potato
SRR6444116	F3.sU165	3	F3	Bact2	F.potato
SRR6444685	F3.sU165	4	F3	Bact2	F.potato
SRR6444136	F3.sU165	10	F3	Bact2	F.potato
SRR6444714	F3.sU165	12	F3	Bact2	F.potato
SRR6444081	F3.sU165	14	F3	Bact2	F.potato
SRR6444455	F3.sU165	16	F3	Bact2	no
SRR6443956	F3.sU166	0	F3	Bact1	F.potato
SRR6444355	F3.sU166	2	F3	Bact1	F.potato
SRR6444093	F3.sU166	3	F3	Bact1	F.potato
SRR6444500	F3.sU166	4	F3	Bact1	F.potato
SRR6444313	F3.sU166	10	F3	Bact1	F.potato
SRR6444223	F3.sU166	12	F3	Bact1	F.potato
SRR6444827	F3.sU166	14	F3	Bact1	F.potato
SRR6444813	F3.sU166	16	F3	Bact1	no
SRR6444468	F3.sU184	0	F3	Bact2	F.potato
SRR6444895	F3.sU184	2	F3	Bact2	F.potato
SRR6444244	F3.sU184	4	F3	Bact2	F.potato
SRR6444586	F3.sU184	10	F3	Bact2	F.potato
SRR6444601	F3.sU184	16	F3	Bact2	no
SRR6444681	F3.sU185	0	F3	Bact1	F.potato
SRR6444269	F3.sU185	4	F3	Bact1	F.potato
SRR6444887	F3.sU185	10	F3	Bact1	F.potato
SRR6444189	F3.sU185	16	F3	Bact1	no
SRR6444613	F3.sU186	0	F3	Bact2	F.potato
SRR6444466	F3.sU186	2	F3	Bact2	F.potato
SRR6444106	F3.sU186	3	F3	Bact2	F.potato
SRR6444923	F3.sU186	4	F3	Bact2	F.potato
SRR6443998	F3.sU186	10	F3	Bact2	F.potato
SRR6444305	F3.sU186	12	F3	Bact2	F.potato
SRR6444722	F3.sU186	14	F3	Bact2	F.potato
SRR6444843	F3.sU186	16	F3	Bact2	no
SRR6443985	F3.sU188	0	F3	Bact1	F.potato
SRR6444690	F3.sU188	2	F3	Bact1	F.potato
SRR6444712	F3.sU188	3	F3	Bact1	F.potato
SRR6444791	F3.sU188	4	F3	Bact1	F.potato
SRR6444277	F3.sU188	10	F3	Bact1	F.potato
SRR6444177	F3.sU188	13	F3	Bact1	F.potato
SRR6444169	F3.sU188	16	F3	Bact1	no
SRR6443889	F3.sU219	0	F3	Bact2	F.potato
SRR6444767	F3.sU219	2	F3	Bact2	F.potato
SRR6444445	F3.sU219	4	F3	Bact2	F.potato
SRR6444318	F3.sU219	10	F3	Bact2	F.potato
SRR6444001	F3.sU219	16	F3	Bact2	no
SRR6444565	F3.sU222	0	F3	Bact1	no
SRR6443884	F3.sU222	2	F3	Bact1	no
SRR6444382	F3.sU222	4	F3	Bact1	no
SRR6443860	F3.sU222	10	F3	Bact1	no
SRR6444083	F3.sU222	13	F3	Bact1	no
SRR6443907	F3.sU222	16	F3	Bact1	no
SRR6444393	F3.sU223	0	F3	Bact1	F.potato
SRR6444089	F3.sU223	2	F3	Bact1	F.potato
SRR6443867	F3.sU223	4	F3	Bact1	F.potato
SRR6444304	F3.sU223	10	F3	Bact1	F.potato
SRR6444916	F3.sU223	16	F3	Bact1	no
SRR6444278	F3.sU224	0	F3	Bact2	F.potato
SRR6443853	F3.sU224	2	F3	Bact2	F.potato
SRR6444931	F3.sU224	4	F3	Bact2	F.potato
SRR6444446	F3.sU224	10	F3	Bact2	F.potato
SRR6444715	F3.sU224	13	F3	Bact2	F.potato
SRR6443898	F3.sU224	16	F3	Bact2	no
SRR6444917	F3.sU225	0	F3	Bact2	no
SRR6443930	F3.sU225	2	F3	Bact2	no
SRR6444814	F3.sU225	4	F3	Bact2	no
SRR6444137	F3.sU225	10	F3	Bact2	no
SRR6444505	F3.sU225	13	F3	Bact2	no
SRR6444529	F3.sU225	16	F3	Bact2	no
SRR6444042	F3.sU227	0	F3	Prev	F.potato
SRR6444811	F3.sU227	2	F3	Prev	F.potato
SRR6444952	F3.sU227	4	F3	Prev	F.potato
SRR6444481	F3.sU227	10	F3	Prev	F.potato
SRR6444740	F3.sU227	13	F3	Prev	F.potato
SRR6444799	F3.sU227	16	F3	Prev	no
SRR6443937	F3.sU228	0	F3	Bact1	no
SRR6444172	F3.sU228	3	F3	Bact1	no
SRR6444215	F3.sU228	10	F3	Bact1	no
SRR6444319	F3.sU228	16	F3	Bact1	no
SRR6444340	F3.sU229	0	F3	Bact2	no
SRR6444499	F3.sU229	3	F3	Bact2	no
SRR6444207	F3.sU229	10	F3	Bact2	no
SRR6444588	F3.sU229	16	F3	Bact2	no
SRR6444143	F3.sU230	0	F3	Bact1	no
SRR6444228	F3.sU230	2	F3	Bact1	no
SRR6444142	F3.sU230	4	F3	Bact1	no
SRR6443931	F3.sU230	10	F3	Bact1	no
SRR6444771	F3.sU230	16	F3	Bact1	no
SRR6444101	F3.sU233	0	F3	Bact1	no
SRR6444543	F3.sU233	2	F3	Bact1	no
SRR6444219	F3.sU233	8	F3	Bact1	no
SRR6444488	F3.sU233	14	F3	Bact1	no
SRR6444956	F3.sU240	0	F3	Bact1	F.potato
SRR6444080	F3.sU240	2	F3	Bact1	F.potato
SRR6444132	F3.sU240	4	F3	Bact1	F.potato
SRR6443917	F3.sU240	10	F3	Bact1	F.potato
SRR6444867	F3.sU240	13	F3	Bact1	F.potato
SRR6444869	F3.sU240	16	F3	Bact1	no
SRR6443921	F3.sU242	0	F3	Bact1	no
SRR6444819	F3.sU242	2	F3	Bact1	no
SRR6444213	F3.sU242	4	F3	Bact1	no
SRR6444397	F3.sU242	10	F3	Bact1	no
SRR6444734	F3.sU242	13	F3	Bact1	no
SRR6444423	F3.sU242	16	F3	Bact1	no
SRR6444805	F3.sU243	0	F3	Bact1	no
SRR6444420	F3.sU243	2	F3	Bact1	no
SRR6443858	F3.sU243	4	F3	Bact1	no
SRR6444967	F3.sU243	10	F3	Bact1	no
SRR6444774	F3.sU243	13	F3	Bact1	no
SRR6444173	F3.sU243	16	F3	Bact1	no
SRR6444353	F3.sU246	0	F3	Bact1	no
SRR6444348	F3.sU246	2	F3	Bact1	no
SRR6444516	F3.sU246	4	F3	Bact1	no
SRR6444520	F3.sU246	10	F3	Bact1	no
SRR6444858	F3.sU246	13	F3	Bact1	no
SRR6444386	F3.sU246	16	F3	Bact1	no
SRR6443878	F3.sU247	0	F3	Bact1	F.potato
SRR6444906	F3.sU247	2	F3	Bact1	F.potato
SRR6444253	F3.sU247	4	F3	Bact1	F.potato
SRR6443881	F3.sU247	10	F3	Bact1	F.potato
SRR6443973	F3.sU247	13	F3	Bact1	F.potato
SRR6443929	F3.sU247	16	F3	Bact1	no
SRR6444225	F3.sU248	0	F3	Bact1	F.potato
SRR6444994	F3.sU248	2	F3	Bact1	F.potato
SRR6444808	F3.sU248	8	F3	Bact1	F.potato
SRR6443895	F3.sU248	14	F3	Bact1	no
SRR6444834	F3.sU249	0	F3	Bact2	F.potato
SRR6443856	F3.sU249	2	F3	Bact2	F.potato
SRR6444287	F3.sU249	4	F3	Bact2	F.potato
SRR6444660	F3.sU249	10	F3	Bact2	F.potato
SRR6444607	F3.sU249	13	F3	Bact2	F.potato
SRR6444236	F3.sU249	16	F3	Bact2	no
SRR6444619	F3.sU250	0	F3	Bact2	F.potato
SRR6444118	F3.sU250	2	F3	Bact2	F.potato
SRR6444555	F3.sU250	4	F3	Bact2	F.potato
SRR6444188	F3.sU250	10	F3	Bact2	F.potato
SRR6444162	F3.sU250	16	F3	Bact2	no
SRR6444703	F3.sU252	0	F3	Prev	no
SRR6444871	F3.sU252	2	F3	Prev	no
SRR6444232	F3.sU252	4	F3	Prev	no
SRR6444224	F3.sU252	10	F3	Prev	no
SRR6443916	F3.sU252	13	F3	Prev	no
SRR6444631	F3.sU252	16	F3	Prev	no
SRR6444870	F3.sU253	0	F3	Bact2	no
SRR6444844	F3.sU253	2	F3	Bact2	no
SRR6444394	F3.sU253	4	F3	Bact2	no
SRR6444366	F3.sU253	10	F3	Bact2	no
SRR6444706	F3.sU253	13	F3	Bact2	no
SRR6444966	F3.sU253	16	F3	Bact2	no
SRR6444914	F3.sU255	0	F3	Prev	no
SRR6444641	F3.sU255	2	F3	Prev	no
SRR6444289	F3.sU255	4	F3	Prev	no
SRR6443909	F3.sU255	10	F3	Prev	no
SRR6444430	F3.sU255	13	F3	Prev	no
SRR6444291	F3.sU255	16	F3	Prev	no
SRR6445006	F3.sU257	0	F3	Bact2	no
SRR6444515	F3.sU257	4	F3	Bact2	no
SRR6444023	F3.sU257	10	F3	Bact2	no
SRR6443846	F3.sU257	13	F3	Bact2	no
SRR6444174	F3.sU257	16	F3	Bact2	no
SRR6444574	F3.sU259	0	F3	Bact1	F.potato
SRR6444235	F3.sU259	10	F3	Bact1	F.potato
SRR6443874	F3.sU259	13	F3	Bact1	F.potato
SRR6444337	F3.sU259	16	F3	Bact1	no
SRR6444818	F3.sU261	0	F3	Bact2	F.potato
SRR6444150	F3.sU261	2	F3	Bact2	F.potato
SRR6444617	F3.sU261	4	F3	Bact2	F.potato
SRR6444176	F3.sU261	10	F3	Bact2	F.potato
SRR6444509	F3.sU261	13	F3	Bact2	F.potato
SRR6444054	F3.sU261	16	F3	Bact2	no
SRR6444775	F3.sU262	0	F3	Bact2	F.potato
SRR6444283	F3.sU262	3	F3	Bact2	F.potato
SRR6444086	F3.sU262	10	F3	Bact2	F.potato
SRR6444746	F3.sU262	13	F3	Bact2	F.potato
SRR6445025	F3.sU262	16	F3	Bact2	no
SRR6444698	F3.sU264	0	F3	Bact2	no
SRR6444243	F3.sU264	2	F3	Bact2	no
SRR6444151	F3.sU264	8	F3	Bact2	no
SRR6444285	F3.sU264	11	F3	Bact2	no
SRR6444004	F3.sU264	14	F3	Bact2	no
SRR6444412	F3.sU266	0	F3	Bact2	no
SRR6445030	F3.sU266	2	F3	Bact2	no
SRR6444684	F3.sU266	4	F3	Bact2	no
SRR6444247	F3.sU266	10	F3	Bact2	no
SRR6444786	F3.sU266	16	F3	Bact2	no
SRR6444513	F3.sU269	0	F3	Bact1	F.potato
SRR6444477	F3.sU269	2	F3	Bact1	F.potato
SRR6444484	F3.sU269	4	F3	Bact1	F.potato
SRR6443927	F3.sU269	10	F3	Bact1	F.potato
SRR6444860	F3.sU269	13	F3	Bact1	F.potato
SRR6444182	F3.sU269	16	F3	Bact1	no
SRR6443859	F3.sU270	0	F3	Bact2	no
SRR6444034	F3.sU270	2	F3	Bact2	no
SRR6444810	F3.sU270	4	F3	Bact2	no
SRR6444949	F3.sU270	10	F3	Bact2	no
SRR6444935	F3.sU270	13	F3	Bact2	no
SRR6443835	F3.sU270	16	F3	Bact2	no
SRR6444408	F3.sU271	0	F3	Prev	F.potato
SRR6445024	F3.sU271	2	F3	Prev	F.potato
SRR6444357	F3.sU271	4	F3	Prev	F.potato
SRR6444732	F3.sU271	10	F3	Prev	F.potato
SRR6444058	F3.sU271	13	F3	Prev	F.potato
SRR6444198	F3.sU271	16	F3	Prev	no
SRR6444290	F3.sU274	0	F3	Bact2	no
SRR6444315	F3.sU274	2	F3	Bact2	no
SRR6444991	F3.sU274	4	F3	Bact2	no
SRR6445029	F3.sU274	10	F3	Bact2	no
SRR6444747	F3.sU274	13	F3	Bact2	no
SRR6444497	F3.sU274	16	F3	Bact2	no
SRR6444701	F3.sU275	0	F3	Bact1	no
SRR6444929	F3.sU275	2	F3	Bact1	no
SRR6444852	F3.sU275	4	F3	Bact1	no
SRR6444508	F3.sU275	10	F3	Bact1	no
SRR6444102	F3.sU275	13	F3	Bact1	no
SRR6444242	F3.sU275	16	F3	Bact1	no
SRR6443904	F3.sU276	0	F3	Bact1	F.potato
SRR6443877	F3.sU276	2	F3	Bact1	F.potato
SRR6443882	F3.sU276	4	F3	Bact1	F.potato
SRR6444178	F3.sU276	10	F3	Bact1	F.potato
SRR6444636	F3.sU276	13	F3	Bact1	F.potato
SRR6444452	F3.sU276	16	F3	Bact1	no
SRR6444067	F3.sU281	0	F3	Bact1	no
SRR6444884	F3.sU281	2	F3	Bact1	no
SRR6444248	F3.sU281	4	F3	Bact1	no
SRR6443920	F3.sU281	10	F3	Bact1	no
SRR6444090	F3.sU281	13	F3	Bact1	no
SRR6444052	F3.sU281	16	F3	Bact1	no
SRR6444425	F3.sU282	0	F3	Prev	F.potato
SRR6444877	F3.sU282	2	F3	Prev	F.potato
SRR6444594	F3.sU282	4	F3	Prev	F.potato
SRR6444439	F3.sU282	10	F3	Prev	F.potato
SRR6444057	F3.sU282	13	F3	Prev	F.potato
SRR6444035	F3.sU282	16	F3	Prev	no
SRR6444718	F3.sU286	0	F3	Prev	F.potato
SRR6444512	F3.sU286	2	F3	Prev	F.potato
SRR6444138	F3.sU286	4	F3	Prev	F.potato
SRR6444570	F3.sU286	10	F3	Prev	F.potato
SRR6444857	F3.sU286	13	F3	Prev	F.potato
SRR6444373	F3.sU286	16	F3	Prev	no
SRR6444668	F3.sU288	0	F3	Bact2	no
SRR6444009	F3.sU288	2	F3	Bact2	no
SRR6443849	F3.sU288	4	F3	Bact2	no
SRR6444915	F3.sU288	10	F3	Bact2	no
SRR6443841	F3.sU288	13	F3	Bact2	no
SRR6444801	F3.sU288	16	F3	Bact2	no
SRR6443989	F3.sU290	0	F3	Bact2	no
SRR6444240	F3.sU290	2	F3	Bact2	no
SRR6444704	F3.sU290	4	F3	Bact2	no
SRR6445002	F3.sU290	10	F3	Bact2	no
SRR6444778	F3.sU290	13	F3	Bact2	no
SRR6444073	F3.sU290	16	F3	Bact2	no
SRR6445003	F3.sU291	0	F3	Bact2	F.potato
SRR6444874	F3.sU291	2	F3	Bact2	F.potato
SRR6444334	F3.sU291	4	F3	Bact2	F.potato
SRR6444612	F3.sU291	10	F3	Bact2	F.potato
SRR6444347	F3.sU291	13	F3	Bact2	F.potato
SRR6443892	F3.sU291	16	F3	Bact2	no
SRR6444546	F3.sU295	0	F3	Bact2	no
SRR6444307	F3.sU295	2	F3	Bact2	no
SRR6444147	F3.sU295	4	F3	Bact2	no
SRR6444473	F3.sU295	10	F3	Bact2	no
SRR6444490	F3.sU295	16	F3	Bact2	no
SRR6444065	F3.sU296	0	F3	Prev	F.potato
SRR6444721	F3.sU296	4	F3	Prev	F.potato
SRR6444404	F3.sU296	10	F3	Prev	F.potato
SRR6443955	F3.sU296	16	F3	Prev	no
SRR6444210	F3.sU297	0	F3	Bact2	no
SRR6444451	F3.sU297	2	F3	Bact2	no
SRR6444438	F3.sU297	4	F3	Bact2	no
SRR6444251	F3.sU297	10	F3	Bact2	no
SRR6444322	F3.sU297	13	F3	Bact2	no
SRR6444731	F3.sU297	16	F3	Bact2	no
SRR6444119	F3.sU300	0	F3	Bact2	F.potato
SRR6444651	F3.sU300	2	F3	Bact2	F.potato
SRR6444241	F3.sU300	4	F3	Bact2	F.potato
SRR6444745	F3.sU300	10	F3	Bact2	F.potato
SRR6444413	F3.sU300	13	F3	Bact2	F.potato
SRR6444117	F3.sU300	16	F3	Bact2	no
SRR6444751	F3.sU301	0	F3	Bact1	F.potato
SRR6444292	F3.sU301	2	F3	Bact1	F.potato
SRR6444892	F3.sU301	4	F3	Bact1	F.potato
SRR6443975	F3.sU301	10	F3	Bact1	F.potato
SRR6444256	F3.sU301	13	F3	Bact1	F.potato
SRR6444687	F3.sU301	16	F3	Bact1	no
SRR6444194	F3.sU302	0	F3	Bact2	no
SRR6444403	F3.sU302	2	F3	Bact2	no
SRR6444766	F3.sU302	4	F3	Bact2	no
SRR6444831	F3.sU302	10	F3	Bact2	no
SRR6443977	F3.sU302	16	F3	Bact2	no
SRR6444652	F3.sU305	0	F3	Bact1	F.himaize
SRR6443954	F3.sU305	2	F3	Bact1	F.himaize
SRR6444030	F3.sU305	3	F3	Bact1	F.himaize
SRR6444275	F3.sU305	4	F3	Bact1	F.himaize
SRR6443894	F3.sU305	10	F3	Bact1	F.himaize
SRR6444837	F3.sU305	12	F3	Bact1	F.himaize
SRR6444325	F3.sU305	14	F3	Bact1	F.himaize
SRR6443890	F3.sU305	16	F3	Bact1	no
SRR6444346	F3.sU307	0	F3	Bact1	F.inulin
SRR6443906	F3.sU307	3	F3	Bact1	F.inulin
SRR6444700	F3.sU307	4	F3	Bact1	F.inulin
SRR6444226	F3.sU307	10	F3	Bact1	F.inulin
SRR6445022	F3.sU307	12	F3	Bact1	F.inulin
SRR6444769	F3.sU307	14	F3	Bact1	F.inulin
SRR6444868	F3.sU307	16	F3	Bact1	no
SRR6443886	F3.sU310	0	F3	Prev	F.inulin
SRR6444099	F3.sU310	2	F3	Prev	F.inulin
SRR6444222	F3.sU310	3	F3	Prev	F.inulin
SRR6444361	F3.sU310	4	F3	Prev	F.inulin
SRR6444924	F3.sU310	10	F3	Prev	F.inulin
SRR6444676	F3.sU310	12	F3	Prev	F.inulin
SRR6444100	F3.sU310	14	F3	Prev	F.inulin
SRR6444752	F3.sU310	16	F3	Prev	no
SRR6444984	F3.sU311	0	F3	Bact1	F.inulin
SRR6444972	F3.sU311	2	F3	Bact1	F.inulin
SRR6444886	F3.sU311	3	F3	Bact1	F.inulin
SRR6444286	F3.sU311	4	F3	Bact1	F.inulin
SRR6444890	F3.sU311	10	F3	Bact1	F.inulin
SRR6444567	F3.sU311	12	F3	Bact1	F.inulin
SRR6444336	F3.sU311	14	F3	Bact1	F.inulin
SRR6444014	F3.sU311	16	F3	Bact1	no
SRR6443986	F3.sU312	0	F3	Bact2	F.inulin
SRR6444145	F3.sU312	2	F3	Bact2	F.inulin
SRR6444155	F3.sU312	3	F3	Bact2	F.inulin
SRR6443960	F3.sU312	4	F3	Bact2	F.inulin
SRR6444645	F3.sU312	10	F3	Bact2	F.inulin
SRR6444459	F3.sU312	12	F3	Bact2	F.inulin
SRR6444961	F3.sU312	14	F3	Bact2	F.inulin
SRR6444578	F3.sU312	16	F3	Bact2	no
SRR6444649	F3.sU313	0	F3	Bact2	F.inulin
SRR6444540	F3.sU313	2	F3	Bact2	F.inulin
SRR6444146	F3.sU313	3	F3	Bact2	F.inulin
SRR6444167	F3.sU313	4	F3	Bact2	F.inulin
SRR6444920	F3.sU313	10	F3	Bact2	F.inulin
SRR6445033	F3.sU313	12	F3	Bact2	F.inulin
SRR6444486	F3.sU313	14	F3	Bact2	F.inulin
SRR6444476	F3.sU313	16	F3	Bact2	no
SRR6444406	F3.sU315	0	F3	Bact2	F.inulin
SRR6443926	F3.sU315	2	F3	Bact2	F.inulin
SRR6444646	F3.sU315	3	F3	Bact2	F.inulin
SRR6444534	F3.sU315	4	F3	Bact2	F.inulin
SRR6444912	F3.sU315	10	F3	Bact2	F.inulin
SRR6444976	F3.sU315	12	F3	Bact2	F.inulin
SRR6444743	F3.sU315	14	F3	Bact2	F.inulin
SRR6444544	F3.sU315	16	F3	Bact2	no
SRR6444647	F3.sU316	0	F3	Prev	F.inulin
SRR6444368	F3.sU316	2	F3	Prev	F.inulin
SRR6444416	F3.sU316	3	F3	Prev	F.inulin
SRR6444270	F3.sU316	4	F3	Prev	F.inulin
SRR6444303	F3.sU316	10	F3	Prev	F.inulin
SRR6444104	F3.sU316	12	F3	Prev	F.inulin
SRR6444487	F3.sU316	14	F3	Prev	F.inulin
SRR6444517	F3.sU316	16	F3	Prev	no
SRR6444876	F3.sU317	0	F3	Bact1	F.inulin
SRR6444618	F3.sU317	2	F3	Bact1	F.inulin
SRR6444049	F3.sU317	3	F3	Bact1	F.inulin
SRR6443869	F3.sU317	4	F3	Bact1	F.inulin
SRR6444707	F3.sU317	10	F3	Bact1	F.inulin
SRR6443945	F3.sU317	12	F3	Bact1	F.inulin
SRR6444538	F3.sU317	14	F3	Bact1	F.inulin
SRR6444725	F3.sU317	16	F3	Bact1	no
SRR6444939	F3.sU318	0	F3	Bact1	F.inulin
SRR6444710	F3.sU318	2	F3	Bact1	F.inulin
SRR6444171	F3.sU318	4	F3	Bact1	F.inulin
SRR6444909	F3.sU318	10	F3	Bact1	F.inulin
SRR6444152	F3.sU318	12	F3	Bact1	F.inulin
SRR6444782	F3.sU318	14	F3	Bact1	F.inulin
SRR6444249	F3.sU318	16	F3	Bact1	no
SRR6444664	F3.sU322	0	F3	Bact1	F.inulin
SRR6445012	F3.sU322	2	F3	Bact1	F.inulin
SRR6444614	F3.sU322	4	F3	Bact1	F.inulin
SRR6444156	F3.sU322	10	F3	Bact1	F.inulin
SRR6444730	F3.sU322	12	F3	Bact1	F.inulin
SRR6444709	F3.sU322	14	F3	Bact1	F.inulin
SRR6444472	F3.sU322	16	F3	Bact1	no
SRR6444865	F3.sU323	0	F3	Bact1	F.inulin
SRR6444112	F3.sU323	2	F3	Bact1	F.inulin
SRR6444828	F3.sU323	3	F3	Bact1	F.inulin
SRR6444705	F3.sU323	4	F3	Bact1	F.inulin
SRR6444597	F3.sU323	10	F3	Bact1	F.inulin
SRR6444962	F3.sU323	12	F3	Bact1	F.inulin
SRR6444737	F3.sU323	14	F3	Bact1	F.inulin
SRR6444628	F3.sU323	16	F3	Bact1	no
SRR6444475	F3.sU325	0	F3	Bact1	F.inulin
SRR6444071	F3.sU325	2	F3	Bact1	F.inulin
SRR6444157	F3.sU325	4	F3	Bact1	F.inulin
SRR6444465	F3.sU325	10	F3	Bact1	F.inulin
SRR6444037	F3.sU325	16	F3	Bact1	no
SRR6444974	F3.sU326	0	F3	Bact2	F.inulin
SRR6444391	F3.sU326	2	F3	Bact2	F.inulin
SRR6443872	F3.sU326	3	F3	Bact2	F.inulin
SRR6444372	F3.sU326	4	F3	Bact2	F.inulin
SRR6444273	F3.sU326	10	F3	Bact2	F.inulin
SRR6444717	F3.sU326	12	F3	Bact2	F.inulin
SRR6444850	F3.sU326	14	F3	Bact2	F.inulin
SRR6444504	F3.sU326	16	F3	Bact2	no
SRR6444320	F3.sU327	0	F3	Bact1	F.inulin
SRR6444623	F3.sU327	2	F3	Bact1	F.inulin
SRR6444921	F3.sU327	3	F3	Bact1	F.inulin
SRR6443935	F3.sU327	4	F3	Bact1	F.inulin
SRR6444836	F3.sU327	10	F3	Bact1	F.inulin
SRR6444682	F3.sU327	12	F3	Bact1	F.inulin
SRR6444951	F3.sU327	14	F3	Bact1	F.inulin
SRR6444855	F3.sU327	16	F3	Bact1	no
SRR6444019	F3.sU328	0	F3	Bact2	F.inulin
SRR6444692	F3.sU328	2	F3	Bact2	F.inulin
SRR6443940	F3.sU328	3	F3	Bact2	F.inulin
SRR6444029	F3.sU328	4	F3	Bact2	F.inulin
SRR6443840	F3.sU328	10	F3	Bact2	F.inulin
SRR6444591	F3.sU328	12	F3	Bact2	F.inulin
SRR6444053	F3.sU328	14	F3	Bact2	F.inulin
SRR6443900	F3.sU328	16	F3	Bact2	no
SRR6443996	F3.sU329	0	F3	Bact2	F.inulin
SRR6444122	F3.sU329	2	F3	Bact2	F.inulin
SRR6444389	F3.sU329	8	F3	Bact2	F.inulin
SRR6444970	F3.sU329	10	F3	Bact2	F.inulin
SRR6444193	F3.sU329	12	F3	Bact2	F.inulin
SRR6444457	F3.sU329	14	F3	Bact2	no
SRR6444558	F3.sU331	0	F3	Bact2	F.inulin
SRR6445038	F3.sU331	2	F3	Bact2	F.inulin
SRR6444020	F3.sU331	3	F3	Bact2	F.inulin
SRR6443863	F3.sU331	4	F3	Bact2	F.inulin
SRR6443946	F3.sU331	10	F3	Bact2	F.inulin
SRR6443902	F3.sU331	12	F3	Bact2	F.inulin
SRR6444456	F3.sU331	14	F3	Bact2	F.inulin
SRR6444324	F3.sU331	16	F3	Bact2	no
SRR6444296	F3.sU332	0	F3	Bact2	F.inulin
SRR6444021	F3.sU332	2	F3	Bact2	F.inulin
SRR6444098	F3.sU332	3	F3	Bact2	F.inulin
SRR6444947	F3.sU332	4	F3	Bact2	F.inulin
SRR6445014	F3.sU332	10	F3	Bact2	F.inulin
SRR6444910	F3.sU332	12	F3	Bact2	F.inulin
SRR6444495	F3.sU332	14	F3	Bact2	F.inulin
SRR6443961	F3.sU332	16	F3	Bact2	no
SRR6444650	F3.sU333	0	F3	Bact2	F.inulin
SRR6444626	F3.sU333	2	F3	Bact2	F.inulin
SRR6444842	F3.sU333	3	F3	Bact2	F.inulin
SRR6444965	F3.sU333	4	F3	Bact2	F.inulin
SRR6444728	F3.sU333	10	F3	Bact2	F.inulin
SRR6444184	F3.sU333	12	F3	Bact2	F.inulin
SRR6443879	F3.sU333	16	F3	Bact2	no
SRR6443953	F3.sU334	0	F3	Bact1	F.inulin
SRR6444655	F3.sU334	2	F3	Bact1	F.inulin
SRR6443919	F3.sU334	3	F3	Bact1	F.inulin
SRR6444691	F3.sU334	4	F3	Bact1	F.inulin
SRR6444377	F3.sU334	10	F3	Bact1	F.inulin
SRR6444615	F3.sU334	12	F3	Bact1	F.inulin
SRR6444295	F3.sU334	14	F3	Bact1	F.inulin
SRR6444380	F3.sU334	16	F3	Bact1	no
SRR6444983	F3.sU335	0	F3	Bact2	F.inulin
SRR6444798	F3.sU335	2	F3	Bact2	F.inulin
SRR6444046	F3.sU335	3	F3	Bact2	F.inulin
SRR6443852	F3.sU335	4	F3	Bact2	F.inulin
SRR6444264	F3.sU335	10	F3	Bact2	F.inulin
SRR6444897	F3.sU335	12	F3	Bact2	F.inulin
SRR6444254	F3.sU335	14	F3	Bact2	F.inulin
SRR6444602	F3.sU335	16	F3	Bact2	no
SRR6444934	F3.sU336	0	F3	Bact2	F.inulin
SRR6443914	F3.sU336	2	F3	Bact2	F.inulin
SRR6443944	F3.sU336	3	F3	Bact2	F.inulin
SRR6444547	F3.sU336	4	F3	Bact2	F.inulin
SRR6443941	F3.sU336	10	F3	Bact2	F.inulin
SRR6443899	F3.sU336	12	F3	Bact2	F.inulin
SRR6445017	F3.sU336	14	F3	Bact2	F.inulin
SRR6444800	F3.sU336	16	F3	Bact2	no
SRR6444835	F3.sU338	0	F3	Bact2	F.inulin
SRR6444462	F3.sU338	2	F3	Bact2	F.inulin
SRR6444753	F3.sU338	3	F3	Bact2	F.inulin
SRR6443837	F3.sU338	4	F3	Bact2	F.inulin
SRR6444092	F3.sU338	10	F3	Bact2	F.inulin
SRR6444524	F3.sU338	12	F3	Bact2	F.inulin
SRR6444250	F3.sU338	14	F3	Bact2	F.inulin
SRR6443965	F3.sU338	16	F3	Bact2	no
SRR6444755	F3.sU339	0	F3	Bact2	F.inulin
SRR6443982	F3.sU339	2	F3	Bact2	F.inulin
SRR6444796	F3.sU339	3	F3	Bact2	F.inulin
SRR6444784	F3.sU339	4	F3	Bact2	F.inulin
SRR6443845	F3.sU339	10	F3	Bact2	F.inulin
SRR6444095	F3.sU339	12	F3	Bact2	F.inulin
SRR6444918	F3.sU339	14	F3	Bact2	F.inulin
SRR6444424	F3.sU339	16	F3	Bact2	no
SRR6443963	F3.sU341	0	F3	Bact2	F.inulin
SRR6444907	F3.sU341	2	F3	Bact2	F.inulin
SRR6444604	F3.sU341	3	F3	Bact2	F.inulin
SRR6444148	F3.sU341	4	F3	Bact2	F.inulin
SRR6444592	F3.sU341	10	F3	Bact2	F.inulin
SRR6444806	F3.sU341	14	F3	Bact2	F.inulin
SRR6444674	F3.sU341	16	F3	Bact2	no
SRR6444085	F3.sU343	0	F3	Prev	F.inulin
SRR6444911	F3.sU343	2	F3	Prev	F.inulin
SRR6443990	F3.sU343	3	F3	Prev	F.inulin
SRR6444919	F3.sU343	4	F3	Prev	F.inulin
SRR6444537	F3.sU343	10	F3	Prev	F.inulin
SRR6444407	F3.sU343	12	F3	Prev	F.inulin
SRR6444453	F3.sU343	14	F3	Prev	F.inulin
SRR6444987	F3.sU343	16	F3	Prev	no
SRR6444309	F3.sU344	0	F3	Bact2	F.inulin
SRR6444110	F3.sU344	2	F3	Bact2	F.inulin
SRR6444033	F3.sU344	4	F3	Bact2	F.inulin
SRR6444697	F3.sU344	10	F3	Bact2	F.inulin
SRR6443891	F3.sU344	12	F3	Bact2	F.inulin
SRR6444986	F3.sU344	14	F3	Bact2	F.inulin
SRR6443951	F3.sU344	16	F3	Bact2	no
SRR6444293	F3.sU346	0	F3	Bact2	no
SRR6444489	F3.sU346	2	F3	Bact2	no
SRR6444848	F3.sU346	3	F3	Bact2	no
SRR6444666	F3.sU346	4	F3	Bact2	no
SRR6443970	F3.sU346	10	F3	Bact2	no
SRR6444815	F3.sU346	13	F3	Bact2	no
SRR6444542	F3.sU346	16	F3	Bact2	no
SRR6444375	F3.sU347	0	F3	Bact1	no
SRR6444671	F3.sU347	2	F3	Bact1	no
SRR6444978	F3.sU347	3	F3	Bact1	no
SRR6444525	F3.sU347	4	F3	Bact1	no
SRR6443912	F3.sU347	10	F3	Bact1	no
SRR6443947	F3.sU347	12	F3	Bact1	no
SRR6444963	F3.sU347	14	F3	Bact1	no
SRR6444694	F3.sU347	16	F3	Bact1	no
SRR6444266	F3.sU348	0	F3	Bact1	no
SRR6444599	F3.sU348	2	F3	Bact1	no
SRR6444829	F3.sU348	3	F3	Bact1	no
SRR6444639	F3.sU348	4	F3	Bact1	no
SRR6444105	F3.sU348	10	F3	Bact1	no
SRR6444002	F3.sU348	12	F3	Bact1	no
SRR6444435	F3.sU348	14	F3	Bact1	no
SRR6444158	F3.sU348	16	F3	Bact1	no
SRR6444134	F3.sU349	0	F3	Prev	no
SRR6444006	F3.sU349	2	F3	Prev	no
SRR6444762	F3.sU349	8	F3	Prev	no
SRR6444908	F3.sU349	10	F3	Prev	no
SRR6444164	F3.sU349	12	F3	Prev	no
SRR6444772	F3.sU349	14	F3	Prev	no
SRR6444441	F3.sU350	0	F3	Bact1	no
SRR6444756	F3.sU350	2	F3	Bact1	no
SRR6443928	F3.sU350	3	F3	Bact1	no
SRR6444888	F3.sU350	4	F3	Bact1	no
SRR6445036	F3.sU350	10	F3	Bact1	no
SRR6444000	F3.sU350	13	F3	Bact1	no
SRR6444913	F3.sU350	16	F3	Bact1	no
SRR6444048	F3.sU352	0	F3	Bact2	no
SRR6444632	F3.sU352	2	F3	Bact2	no
SRR6444328	F3.sU352	4	F3	Bact2	no
SRR6444144	F3.sU352	10	F3	Bact2	no
SRR6444159	F3.sU352	12	F3	Bact2	no
SRR6444620	F3.sU352	14	F3	Bact2	no
SRR6444246	F3.sU352	16	F3	Bact2	no
SRR6444448	F3.sU353	0	F3	Bact2	no
SRR6444140	F3.sU353	2	F3	Bact2	no
SRR6444022	F3.sU353	3	F3	Bact2	no
SRR6444064	F3.sU353	4	F3	Bact2	no
SRR6443893	F3.sU353	10	F3	Bact2	no
SRR6444208	F3.sU353	12	F3	Bact2	no
SRR6444821	F3.sU353	14	F3	Bact2	no
SRR6444130	F3.sU353	16	F3	Bact2	no
SRR6444598	F3.sU354	0	F3	Bact2	no
SRR6444777	F3.sU354	2	F3	Bact2	no
SRR6444763	F3.sU354	3	F3	Bact2	no
SRR6444341	F3.sU354	4	F3	Bact2	no
SRR6443918	F3.sU354	10	F3	Bact2	no
SRR6444936	F3.sU354	12	F3	Bact2	no
SRR6444367	F3.sU354	14	F3	Bact2	no
SRR6444276	F3.sU354	16	F3	Bact2	no
SRR6444804	F3.sU357	0	F3	Bact2	no
SRR6444754	F3.sU357	2	F3	Bact2	no
SRR6444954	F3.sU357	3	F3	Bact2	no
SRR6444580	F3.sU357	4	F3	Bact2	no
SRR6444510	F3.sU357	10	F3	Bact2	no
SRR6444689	F3.sU357	12	F3	Bact2	no
SRR6444891	F3.sU357	14	F3	Bact2	no
SRR6444577	F3.sU357	16	F3	Bact2	no
SRR6443993	F3.sU358	0	F3	Bact1	no
SRR6443987	F3.sU358	2	F3	Bact1	no
SRR6444563	F3.sU358	3	F3	Bact1	no
SRR6443861	F3.sU358	4	F3	Bact1	no
SRR6445026	F3.sU358	10	F3	Bact1	no
SRR6444627	F3.sU358	12	F3	Bact1	no
SRR6444165	F3.sU358	14	F3	Bact1	no
SRR6444121	F3.sU358	16	F3	Bact1	no
SRR6444928	F3.sU359	0	F3	Bact2	no
SRR6444255	F3.sU359	2	F3	Bact2	no
SRR6444576	F3.sU359	4	F3	Bact2	no
SRR6444339	F3.sU359	10	F3	Bact2	no
SRR6444230	F3.sU359	12	F3	Bact2	no
SRR6444274	F3.sU359	14	F3	Bact2	no
SRR6444300	F3.sU359	16	F3	Bact2	no
SRR6444185	F3.sU361	0	F3	Bact1	no
SRR6444937	F3.sU361	2	F3	Bact1	no
SRR6444326	F3.sU361	4	F3	Bact1	no
SRR6444841	F3.sU361	10	F3	Bact1	no
SRR6443936	F3.sU361	12	F3	Bact1	no
SRR6444741	F3.sU361	14	F3	Bact1	no
SRR6444789	F3.sU361	16	F3	Bact1	no
SRR6443980	F3.sU363	0	F3	Bact1	no
SRR6444483	F3.sU363	2	F3	Bact1	no
SRR6444812	F3.sU363	3	F3	Bact1	no
SRR6443991	F3.sU363	4	F3	Bact1	no
SRR6443957	F3.sU363	10	F3	Bact1	no
SRR6444654	F3.sU363	12	F3	Bact1	no
SRR6444344	F3.sU363	14	F3	Bact1	no
SRR6444659	F3.sU363	16	F3	Bact1	no
SRR6444212	F3.sU366	0	F3	Prev	no
SRR6444478	F3.sU366	2	F3	Prev	no
SRR6444759	F3.sU366	3	F3	Prev	no
SRR6444739	F3.sU366	4	F3	Prev	no
SRR6445039	F3.sU366	10	F3	Prev	no
SRR6444069	F3.sU366	12	F3	Prev	no
SRR6444444	F3.sU366	14	F3	Prev	no
SRR6444075	F3.sU366	16	F3	Prev	no
SRR6444552	F3.sU367	0	F3	Bact2	no
SRR6443862	F3.sU367	2	F3	Bact2	no
SRR6443983	F3.sU367	3	F3	Bact2	no
SRR6444238	F3.sU367	4	F3	Bact2	no
SRR6444720	F3.sU367	10	F3	Bact2	no
SRR6444744	F3.sU367	12	F3	Bact2	no
SRR6444882	F3.sU367	14	F3	Bact2	no
SRR6444491	F3.sU367	16	F3	Bact2	no
SRR6444723	F3.sU369	0	F3	Bact1	F.himaize
SRR6444074	F3.sU369	2	F3	Bact1	F.himaize
SRR6443838	F3.sU369	3	F3	Bact1	F.himaize
SRR6443988	F3.sU369	4	F3	Bact1	F.himaize
SRR6444866	F3.sU369	10	F3	Bact1	F.himaize
SRR6444197	F3.sU369	12	F3	Bact1	F.himaize
SRR6444879	F3.sU369	14	F3	Bact1	F.himaize
SRR6444847	F3.sU369	16	F3	Bact1	no
SRR6444467	F3.sU371	0	F3	Bact2	F.himaize
SRR6444518	F3.sU371	2	F3	Bact2	F.himaize
SRR6444160	F3.sU371	3	F3	Bact2	F.himaize
SRR6444825	F3.sU371	4	F3	Bact2	F.himaize
SRR6444335	F3.sU371	10	F3	Bact2	F.himaize
SRR6444611	F3.sU371	12	F3	Bact2	F.himaize
SRR6444385	F3.sU371	14	F3	Bact2	F.himaize
SRR6444630	F3.sU371	16	F3	Bact2	no
SRR6444875	F3.sU373	0	F3	Bact2	F.himaize
SRR6443843	F3.sU373	3	F3	Bact2	F.himaize
SRR6444196	F3.sU373	4	F3	Bact2	F.himaize
SRR6444007	F3.sU373	10	F3	Bact2	F.himaize
SRR6444830	F3.sU373	12	F3	Bact2	F.himaize
SRR6444114	F3.sU373	14	F3	Bact2	F.himaize
SRR6444205	F3.sU373	16	F3	Bact2	no
SRR6444281	F3.sU375	0	F3	Bact2	F.himaize
SRR6444350	F3.sU375	2	F3	Bact2	F.himaize
SRR6444826	F3.sU375	3	F3	Bact2	F.himaize
SRR6443866	F3.sU375	4	F3	Bact2	F.himaize
SRR6444757	F3.sU375	10	F3	Bact2	F.himaize
SRR6444186	F3.sU375	12	F3	Bact2	F.himaize
SRR6445009	F3.sU375	14	F3	Bact2	F.himaize
SRR6444442	F3.sU375	16	F3	Bact2	no
SRR6444822	F3.sU377	0	F3	Bact2	F.himaize
SRR6444011	F3.sU377	2	F3	Bact2	F.himaize
SRR6443854	F3.sU377	3	F3	Bact2	F.himaize
SRR6444168	F3.sU377	4	F3	Bact2	F.himaize
SRR6443952	F3.sU377	10	F3	Bact2	F.himaize
SRR6444559	F3.sU377	12	F3	Bact2	F.himaize
SRR6444793	F3.sU377	14	F3	Bact2	F.himaize
SRR6444638	F3.sU377	16	F3	Bact2	no
SRR6444263	F3.sU378	0	F3	Prev	F.himaize
SRR6444589	F3.sU378	2	F3	Prev	F.himaize
SRR6444553	F3.sU378	3	F3	Prev	F.himaize
SRR6444282	F3.sU378	4	F3	Prev	F.himaize
SRR6444644	F3.sU378	10	F3	Prev	F.himaize
SRR6444693	F3.sU378	16	F3	Prev	no
SRR6444893	F3.sU379	0	F3	Bact1	F.himaize
SRR6444587	F3.sU379	2	F3	Bact1	F.himaize
SRR6444699	F3.sU379	4	F3	Bact1	F.himaize
SRR6444434	F3.sU379	10	F3	Bact1	F.himaize
SRR6444280	F3.sU379	12	F3	Bact1	F.himaize
SRR6443865	F3.sU379	14	F3	Bact1	F.himaize
SRR6444179	F3.sU379	16	F3	Bact1	no
SRR6444013	F3.sU380	0	F3	Bact1	F.himaize
SRR6444738	F3.sU380	2	F3	Bact1	F.himaize
SRR6445028	F3.sU380	3	F3	Bact1	F.himaize
SRR6444585	F3.sU380	4	F3	Bact1	F.himaize
SRR6444979	F3.sU380	10	F3	Bact1	F.himaize
SRR6445005	F3.sU380	12	F3	Bact1	F.himaize
SRR6444038	F3.sU380	14	F3	Bact1	F.himaize
SRR6444640	F3.sU380	16	F3	Bact1	no
SRR6444427	F3.sU382	0	F3	Bact1	F.himaize
SRR6444115	F3.sU382	1	F3	Bact1	F.himaize
SRR6444437	F3.sU382	2	F3	Bact1	F.himaize
SRR6444933	F3.sU382	8	F3	Bact1	F.himaize
SRR6444068	F3.sU382	10	F3	Bact1	F.himaize
SRR6444873	F3.sU382	12	F3	Bact1	F.himaize
SRR6444149	F3.sU382	14	F3	Bact1	no
SRR6444502	F3.sU384	0	F3	Bact1	F.himaize
SRR6444027	F3.sU384	1	F3	Bact1	F.himaize
SRR6444677	F3.sU384	2	F3	Bact1	F.himaize
SRR6444400	F3.sU384	8	F3	Bact1	F.himaize
SRR6444485	F3.sU384	10	F3	Bact1	F.himaize
SRR6444087	F3.sU384	12	F3	Bact1	F.himaize
SRR6443997	F3.sU384	14	F3	Bact1	no
SRR6444331	F3.sU385	0	F3	Prev	F.himaize
SRR6443966	F3.sU385	2	F3	Prev	F.himaize
SRR6444807	F3.sU385	3	F3	Prev	F.himaize
SRR6444153	F3.sU385	4	F3	Prev	F.himaize
SRR6445023	F3.sU385	10	F3	Prev	F.himaize
SRR6444973	F3.sU385	12	F3	Prev	F.himaize
SRR6444760	F3.sU385	14	F3	Prev	F.himaize
SRR6443959	F3.sU385	16	F3	Prev	no
SRR6444605	F3.sU386	0	F3	Bact2	F.himaize
SRR6444124	F3.sU386	2	F3	Bact2	F.himaize
SRR6444575	F3.sU386	3	F3	Bact2	F.himaize
SRR6444779	F3.sU386	4	F3	Bact2	F.himaize
SRR6444562	F3.sU386	10	F3	Bact2	F.himaize
SRR6444809	F3.sU386	12	F3	Bact2	F.himaize
SRR6444590	F3.sU386	14	F3	Bact2	F.himaize
SRR6444878	F3.sU386	16	F3	Bact2	no
SRR6444839	F3.sU387	0	F3	Bact2	F.himaize
SRR6444260	F3.sU387	2	F3	Bact2	F.himaize
SRR6444237	F3.sU387	3	F3	Bact2	F.himaize
SRR6444062	F3.sU387	4	F3	Bact2	F.himaize
SRR6444399	F3.sU387	10	F3	Bact2	F.himaize
SRR6444940	F3.sU387	12	F3	Bact2	F.himaize
SRR6444894	F3.sU387	14	F3	Bact2	F.himaize
SRR6444648	F3.sU387	16	F3	Bact2	no
SRR6444308	F3.sU388	0	F3	Prev	F.himaize
SRR6444727	F3.sU388	2	F3	Prev	F.himaize
SRR6443978	F3.sU388	4	F3	Prev	F.himaize
SRR6444261	F3.sU388	10	F3	Prev	F.himaize
SRR6444625	F3.sU388	12	F3	Prev	F.himaize
SRR6445011	F3.sU388	14	F3	Prev	F.himaize
SRR6444234	F3.sU388	16	F3	Prev	no
SRR6444201	F3.sU389	0	F3	Bact2	F.himaize
SRR6444729	F3.sU389	2	F3	Bact2	F.himaize
SRR6444548	F3.sU389	3	F3	Bact2	F.himaize
SRR6444125	F3.sU389	4	F3	Bact2	F.himaize
SRR6444199	F3.sU389	10	F3	Bact2	F.himaize
SRR6444902	F3.sU389	12	F3	Bact2	F.himaize
SRR6444032	F3.sU389	14	F3	Bact2	F.himaize
SRR6444450	F3.sU389	16	F3	Bact2	no
SRR6444683	F3.sU390	0	F3	Bact2	F.himaize
SRR6444471	F3.sU390	3	F3	Bact2	F.himaize
SRR6444302	F3.sU390	4	F3	Bact2	F.himaize
SRR6444787	F3.sU390	10	F3	Bact2	F.himaize
SRR6444820	F3.sU390	12	F3	Bact2	F.himaize
SRR6445032	F3.sU390	14	F3	Bact2	F.himaize
SRR6445000	F3.sU390	16	F3	Bact2	no
SRR6444521	F3.sU392	0	F3	Prev	F.himaize
SRR6443942	F3.sU392	2	F3	Prev	F.himaize
SRR6443962	F3.sU392	3	F3	Prev	F.himaize
SRR6444790	F3.sU392	4	F3	Prev	F.himaize
SRR6444369	F3.sU392	10	F3	Prev	F.himaize
SRR6444163	F3.sU392	12	F3	Prev	F.himaize
SRR6445015	F3.sU392	14	F3	Prev	F.himaize
SRR6444364	F3.sU392	16	F3	Prev	no
SRR6444298	F3.sU393	0	F3	Bact1	F.himaize
SRR6444955	F3.sU393	3	F3	Bact1	F.himaize
SRR6444084	F3.sU393	4	F3	Bact1	F.himaize
SRR6444832	F3.sU393	10	F3	Bact1	F.himaize
SRR6444200	F3.sU393	12	F3	Bact1	F.himaize
SRR6444624	F3.sU393	14	F3	Bact1	F.himaize
SRR6444658	F3.sU393	16	F3	Bact1	no
SRR6444686	F3.sU394	0	F3	Prev	F.himaize
SRR6444422	F3.sU394	2	F3	Prev	F.himaize
SRR6444872	F3.sU394	3	F3	Prev	F.himaize
SRR6444376	F3.sU394	4	F3	Prev	F.himaize
SRR6444306	F3.sU394	10	F3	Prev	F.himaize
SRR6444272	F3.sU394	16	F3	Prev	no
SRR6444363	F3.sU395	0	F3	Bact2	F.himaize
SRR6443883	F3.sU395	2	F3	Bact2	F.himaize
SRR6444329	F3.sU395	3	F3	Bact2	F.himaize
SRR6444108	F3.sU395	4	F3	Bact2	F.himaize
SRR6444862	F3.sU395	10	F3	Bact2	F.himaize
SRR6444343	F3.sU395	12	F3	Bact2	F.himaize
SRR6443897	F3.sU395	14	F3	Bact2	F.himaize
SRR6444673	F3.sU395	16	F3	Bact2	no
SRR6444579	F3.sU396	0	F3	Bact2	F.himaize
SRR6443999	F3.sU396	2	F3	Bact2	F.himaize
SRR6444532	F3.sU396	3	F3	Bact2	F.himaize
SRR6444321	F3.sU396	4	F3	Bact2	F.himaize
SRR6444316	F3.sU396	10	F3	Bact2	F.himaize
SRR6444785	F3.sU396	12	F3	Bact2	F.himaize
SRR6444554	F3.sU396	14	F3	Bact2	F.himaize
SRR6444993	F3.sU396	16	F3	Bact2	no
SRR6444410	F3.sU397	0	F3	Bact1	F.himaize
SRR6444454	F3.sU397	2	F3	Bact1	F.himaize
SRR6444582	F3.sU397	3	F3	Bact1	F.himaize
SRR6444661	F3.sU397	4	F3	Bact1	F.himaize
SRR6444985	F3.sU397	10	F3	Bact1	F.himaize
SRR6444526	F3.sU397	12	F3	Bact1	F.himaize
SRR6444262	F3.sU397	14	F3	Bact1	F.himaize
SRR6444128	F3.sU397	16	F3	Bact1	no
SRR6444026	F3.sU398	0	F3	Prev	F.himaize
SRR6444078	F3.sU398	2	F3	Prev	F.himaize
SRR6444643	F3.sU398	3	F3	Prev	F.himaize
SRR6443847	F3.sU398	4	F3	Prev	F.himaize
SRR6444981	F3.sU398	10	F3	Prev	F.himaize
SRR6444043	F3.sU398	12	F3	Prev	F.himaize
SRR6444077	F3.sU398	14	F3	Prev	F.himaize
SRR6444271	F3.sU398	16	F3	Prev	no
SRR6443880	F3.sU399	0	F3	Prev	F.himaize
SRR6444883	F3.sU399	2	F3	Prev	F.himaize
SRR6444600	F3.sU399	3	F3	Prev	F.himaize
SRR6444761	F3.sU399	4	F3	Prev	F.himaize
SRR6443984	F3.sU399	10	F3	Prev	F.himaize
SRR6444387	F3.sU399	12	F3	Prev	F.himaize
SRR6444571	F3.sU399	14	F3	Prev	F.himaize
SRR6444284	F3.sU399	16	F3	Prev	no
23samp	FDP.s1	0	FDP	Prev	FDP
51samp	FDP.s1	63	FDP	Prev	no
15samp	FDP.s10	0	FDP	Rum	FDP
48samp	FDP.s10	63	FDP	Rum	no
232samp	FDP.s100	0	FDP	Rum	FDP
111samp	FDP.s100	63	FDP	Rum	no
233samp	FDP.s101	0	FDP	Rum	FDP
128samp	FDP.s101	63	FDP	Rum	no
161samp	FDP.s103	0	FDP	Rum	FDP
88samp	FDP.s103	63	FDP	Rum	no
275samp	FDP.s104	0	FDP	Rum	FDP
87samp	FDP.s104	63	FDP	Rum	no
169samp	FDP.s105	0	FDP	Rum	FDP
122samp	FDP.s105	63	FDP	Rum	no
280samp	FDP.s106	0	FDP	Rum	FDP
129samp	FDP.s106	63	FDP	Rum	no
225samp	FDP.s107	0	FDP	Bact1	FDP
114samp	FDP.s107	63	FDP	Bact1	no
214samp	FDP.s108	0	FDP	Rum	FDP
138samp	FDP.s108	63	FDP	Rum	no
219samp	FDP.s109	0	FDP	Rum	FDP
125samp	FDP.s109	63	FDP	Rum	no
36samp	FDP.s11	0	FDP	Rum	FDP
45samp	FDP.s11	63	FDP	Rum	no
206samp	FDP.s110	0	FDP	Rum	FDP
119samp	FDP.s110	63	FDP	Rum	no
273samp	FDP.s111	0	FDP	Bact2	FDP
115samp	FDP.s111	63	FDP	Bact2	no
149samp	FDP.s112	0	FDP	Rum	FDP
90samp	FDP.s112	63	FDP	Rum	no
183samp	FDP.s113	0	FDP	Rum	FDP
112samp	FDP.s113	63	FDP	Rum	no
190samp	FDP.s114	0	FDP	Rum	FDP
108samp	FDP.s114	63	FDP	Rum	no
188samp	FDP.s115	0	FDP	Rum	FDP
62samp	FDP.s115	63	FDP	Rum	no
189samp	FDP.s116	0	FDP	Rum	FDP
136samp	FDP.s116	63	FDP	Rum	no
178samp	FDP.s117	0	FDP	Rum	FDP
110samp	FDP.s117	63	FDP	Rum	no
217samp	FDP.s118	0	FDP	Rum	FDP
134samp	FDP.s118	63	FDP	Rum	no
235samp	FDP.s119	0	FDP	Rum	FDP
135samp	FDP.s119	63	FDP	Rum	no
22samp	FDP.s12	0	FDP	Rum	FDP
57samp	FDP.s12	63	FDP	Rum	no
202samp	FDP.s120	0	FDP	Rum	FDP
116samp	FDP.s120	63	FDP	Rum	no
175samp	FDP.s121	0	FDP	Prev	FDP
9samp	FDP.s121	63	FDP	Prev	no
174samp	FDP.s122	0	FDP	Rum	FDP
2samp	FDP.s122	63	FDP	Rum	no
177samp	FDP.s123	0	FDP	Rum	FDP
8samp	FDP.s123	63	FDP	Rum	no
171samp	FDP.s124	0	FDP	Rum	FDP
104samp	FDP.s124	63	FDP	Rum	no
229samp	FDP.s125	0	FDP	Rum	FDP
105samp	FDP.s125	63	FDP	Rum	no
274samp	FDP.s126	0	FDP	Rum	FDP
3samp	FDP.s126	63	FDP	Rum	no
276samp	FDP.s127	0	FDP	Bact1	FDP
7samp	FDP.s127	63	FDP	Bact1	no
157samp	FDP.s128	0	FDP	Rum	FDP
6samp	FDP.s128	63	FDP	Rum	no
168samp	FDP.s129	0	FDP	Rum	FDP
101samp	FDP.s129	63	FDP	Rum	no
34samp	FDP.s13	0	FDP	Rum	FDP
261samp	FDP.s13	63	FDP	Rum	no
167samp	FDP.s130	0	FDP	Rum	FDP
241samp	FDP.s130	63	FDP	Rum	no
156samp	FDP.s131	0	FDP	Rum	FDP
239samp	FDP.s131	63	FDP	Rum	no
100samp	FDP.s132	0	FDP	Rum	FDP
247samp	FDP.s132	63	FDP	Rum	no
1samp	FDP.s133	0	FDP	Rum	FDP
244samp	FDP.s133	63	FDP	Rum	no
13samp	FDP.s14	0	FDP	Rum	FDP
269samp	FDP.s14	63	FDP	Rum	no
35samp	FDP.s15	0	FDP	Bact1	FDP
81samp	FDP.s15	63	FDP	Bact1	no
39samp	FDP.s17	0	FDP	Rum	FDP
257samp	FDP.s17	63	FDP	Rum	no
18samp	FDP.s18	0	FDP	Rum	FDP
55samp	FDP.s18	63	FDP	Rum	no
26samp	FDP.s19	0	FDP	Rum	FDP
56samp	FDP.s19	63	FDP	Rum	no
28samp	FDP.s2	0	FDP	Prev	FDP
58samp	FDP.s2	63	FDP	Prev	no
16samp	FDP.s20	0	FDP	Rum	FDP
44samp	FDP.s20	63	FDP	Rum	no
17samp	FDP.s21	0	FDP	Rum	FDP
53samp	FDP.s21	63	FDP	Rum	no
27samp	FDP.s22	0	FDP	Bact1	FDP
60samp	FDP.s22	63	FDP	Bact1	no
32samp	FDP.s23	0	FDP	Bact1	FDP
50samp	FDP.s23	63	FDP	Bact1	no
31samp	FDP.s24	0	FDP	Rum	FDP
270samp	FDP.s24	63	FDP	Rum	no
33samp	FDP.s25	0	FDP	Rum	FDP
253samp	FDP.s25	63	FDP	Rum	no
24samp	FDP.s26	0	FDP	Bact2	FDP
47samp	FDP.s26	63	FDP	Bact2	no
176samp	FDP.s27	0	FDP	Rum	FDP
285samp	FDP.s27	63	FDP	Rum	no
19samp	FDP.s29	0	FDP	Rum	FDP
71samp	FDP.s29	63	FDP	Rum	no
21samp	FDP.s3	0	FDP	Rum	FDP
52samp	FDP.s3	63	FDP	Rum	no
238samp	FDP.s30	0	FDP	Rum	FDP
66samp	FDP.s30	63	FDP	Rum	no
231samp	FDP.s31	0	FDP	Prev	FDP
78samp	FDP.s31	63	FDP	Prev	no
208samp	FDP.s32	0	FDP	Rum	FDP
74samp	FDP.s32	63	FDP	Rum	no
185samp	FDP.s33	0	FDP	Bact1	FDP
73samp	FDP.s33	63	FDP	Bact1	no
191samp	FDP.s34	0	FDP	Prev	FDP
245samp	FDP.s34	63	FDP	Prev	no
180samp	FDP.s35	0	FDP	Rum	FDP
242samp	FDP.s35	63	FDP	Rum	no
151samp	FDP.s36	0	FDP	Rum	FDP
283samp	FDP.s36	63	FDP	Rum	no
222samp	FDP.s37	0	FDP	Rum	FDP
68samp	FDP.s37	63	FDP	Rum	no
163samp	FDP.s38	0	FDP	Rum	FDP
64samp	FDP.s38	63	FDP	Rum	no
279samp	FDP.s39	0	FDP	Rum	FDP
83samp	FDP.s39	63	FDP	Rum	no
38samp	FDP.s4	0	FDP	Rum	FDP
61samp	FDP.s4	63	FDP	Rum	no
159samp	FDP.s40	0	FDP	Rum	FDP
82samp	FDP.s40	63	FDP	Rum	no
187samp	FDP.s41	0	FDP	Rum	FDP
127samp	FDP.s41	63	FDP	Rum	no
192samp	FDP.s42	0	FDP	Rum	FDP
77samp	FDP.s42	63	FDP	Rum	no
196samp	FDP.s43	0	FDP	Rum	FDP
63samp	FDP.s43	63	FDP	Rum	no
181samp	FDP.s44	0	FDP	Rum	FDP
4samp	FDP.s44	63	FDP	Rum	no
148samp	FDP.s45	0	FDP	Rum	FDP
76samp	FDP.s45	63	FDP	Rum	no
145samp	FDP.s46	0	FDP	Rum	FDP
67samp	FDP.s46	63	FDP	Rum	no
278samp	FDP.s47	0	FDP	Rum	FDP
282samp	FDP.s47	63	FDP	Rum	no
220samp	FDP.s48	0	FDP	Rum	FDP
65samp	FDP.s48	63	FDP	Rum	no
224samp	FDP.s49	0	FDP	Rum	FDP
84samp	FDP.s49	63	FDP	Rum	no
29samp	FDP.s5	0	FDP	Bact1	FDP
41samp	FDP.s5	63	FDP	Bact1	no
205samp	FDP.s50	0	FDP	Rum	FDP
69samp	FDP.s50	63	FDP	Rum	no
186samp	FDP.s51	0	FDP	Rum	FDP
123samp	FDP.s51	63	FDP	Rum	no
141samp	FDP.s52	0	FDP	Prev	FDP
72samp	FDP.s52	63	FDP	Prev	no
144samp	FDP.s53	0	FDP	Rum	FDP
124samp	FDP.s53	63	FDP	Rum	no
277samp	FDP.s54	0	FDP	Rum	FDP
132samp	FDP.s54	63	FDP	Rum	no
153samp	FDP.s55	0	FDP	Rum	FDP
85samp	FDP.s55	63	FDP	Rum	no
142samp	FDP.s56	0	FDP	Rum	FDP
80samp	FDP.s56	63	FDP	Rum	no
139samp	FDP.s57	0	FDP	Bact1	FDP
255samp	FDP.s57	63	FDP	Bact1	no
170samp	FDP.s58	0	FDP	Bact1	FDP
252samp	FDP.s58	63	FDP	Bact1	no
230samp	FDP.s59	0	FDP	Rum	FDP
49samp	FDP.s59	63	FDP	Rum	no
20samp	FDP.s6	0	FDP	Bact1	FDP
46samp	FDP.s6	63	FDP	Bact1	no
201samp	FDP.s60	0	FDP	Rum	FDP
262samp	FDP.s60	63	FDP	Rum	no
215samp	FDP.s61	0	FDP	Rum	FDP
265samp	FDP.s61	63	FDP	Rum	no
237samp	FDP.s62	0	FDP	Rum	FDP
91samp	FDP.s62	63	FDP	Rum	no
228samp	FDP.s63	0	FDP	Prev	FDP
95samp	FDP.s63	63	FDP	Prev	no
166samp	FDP.s65	0	FDP	Rum	FDP
89samp	FDP.s65	63	FDP	Rum	no
210samp	FDP.s66	0	FDP	Bact1	FDP
131samp	FDP.s66	63	FDP	Bact1	no
207samp	FDP.s67	0	FDP	Rum	FDP
96samp	FDP.s67	63	FDP	Rum	no
182samp	FDP.s68	0	FDP	Rum	FDP
94samp	FDP.s68	63	FDP	Rum	no
223samp	FDP.s69	0	FDP	Rum	FDP
254samp	FDP.s69	63	FDP	Rum	no
37samp	FDP.s7	0	FDP	Bact1	FDP
43samp	FDP.s7	63	FDP	Bact1	no
165samp	FDP.s70	0	FDP	Rum	FDP
264samp	FDP.s70	63	FDP	Rum	no
199samp	FDP.s71	0	FDP	Rum	FDP
267samp	FDP.s71	63	FDP	Rum	no
213samp	FDP.s72	0	FDP	Rum	FDP
284samp	FDP.s72	63	FDP	Rum	no
162samp	FDP.s73	0	FDP	Rum	FDP
70samp	FDP.s73	63	FDP	Rum	no
146samp	FDP.s74	0	FDP	Rum	FDP
256samp	FDP.s74	63	FDP	Rum	no
155samp	FDP.s75	0	FDP	Rum	FDP
268samp	FDP.s75	63	FDP	Rum	no
209samp	FDP.s76	0	FDP	Rum	FDP
98samp	FDP.s76	63	FDP	Rum	no
216samp	FDP.s77	0	FDP	Prev	FDP
103samp	FDP.s77	63	FDP	Prev	no
218samp	FDP.s78	0	FDP	Prev	FDP
102samp	FDP.s78	63	FDP	Prev	no
226samp	FDP.s79	0	FDP	Rum	FDP
97samp	FDP.s79	63	FDP	Rum	no
30samp	FDP.s8	0	FDP	Rum	FDP
54samp	FDP.s8	63	FDP	Rum	no
193samp	FDP.s80	0	FDP	Rum	FDP
93samp	FDP.s80	63	FDP	Rum	no
211samp	FDP.s81	0	FDP	Rum	FDP
79samp	FDP.s81	63	FDP	Rum	no
172samp	FDP.s82	0	FDP	Rum	FDP
86samp	FDP.s82	63	FDP	Rum	no
197samp	FDP.s83	0	FDP	Rum	FDP
250samp	FDP.s83	63	FDP	Rum	no
212samp	FDP.s84	0	FDP	Rum	FDP
260samp	FDP.s84	63	FDP	Rum	no
234samp	FDP.s85	0	FDP	Bact1	FDP
263samp	FDP.s85	63	FDP	Bact1	no
164samp	FDP.s86	0	FDP	Rum	FDP
258samp	FDP.s86	63	FDP	Rum	no
152samp	FDP.s87	0	FDP	Rum	FDP
251samp	FDP.s87	63	FDP	Rum	no
154samp	FDP.s88	0	FDP	Rum	FDP
271samp	FDP.s88	63	FDP	Rum	no
179samp	FDP.s89	0	FDP	Rum	FDP
120samp	FDP.s89	63	FDP	Rum	no
25samp	FDP.s9	0	FDP	Rum	FDP
42samp	FDP.s9	63	FDP	Rum	no
140samp	FDP.s90	0	FDP	Rum	FDP
259samp	FDP.s90	63	FDP	Rum	no
195samp	FDP.s91	0	FDP	Rum	FDP
240samp	FDP.s91	63	FDP	Rum	no
227samp	FDP.s92	0	FDP	Rum	FDP
246samp	FDP.s92	63	FDP	Rum	no
147samp	FDP.s93	0	FDP	Prev	FDP
118samp	FDP.s93	63	FDP	Prev	no
184samp	FDP.s94	0	FDP	Rum	FDP
126samp	FDP.s94	63	FDP	Rum	no
203samp	FDP.s95	0	FDP	Prev	FDP
99samp	FDP.s95	63	FDP	Prev	no
106samp	FDP.s96	0	FDP	Prev	FDP
249samp	FDP.s96	63	FDP	Prev	no
107samp	FDP.s97	0	FDP	Rum	FDP
248samp	FDP.s97	63	FDP	Rum	no
194samp	FDP.s98	0	FDP	Rum	FDP
12samp	FDP.s98	63	FDP	Rum	no
236samp	FDP.s99	0	FDP	Rum	FDP
11samp	FDP.s99	63	FDP	Rum	no
SRR6185276	FIBER.ADAPT02	0	FIBER	Rum	no
SRR6185260	FIBER.ADAPT02	21	FIBER	Rum	no
SRR6185211	FIBER.ADAPT02	42	FIBER	Rum	Prebiotic
SRR6185180	FIBER.ADAPT02	63	FIBER	Rum	no
SRR6185224	FIBER.ADAPT03	0	FIBER	Rum	Prebiotic
SRR6185259	FIBER.ADAPT03	21	FIBER	Rum	no
SRR6185212	FIBER.ADAPT03	42	FIBER	Rum	no
SRR6185177	FIBER.ADAPT03	63	FIBER	Rum	no
SRR6185278	FIBER.ADAPT04	0	FIBER	Rum	no
SRR6185262	FIBER.ADAPT04	21	FIBER	Rum	no
SRR6185192	FIBER.ADAPT04	42	FIBER	Rum	Prebiotic
SRR6185178	FIBER.ADAPT04	63	FIBER	Rum	no
SRR6185277	FIBER.ADAPT05	0	FIBER	Rum	Prebiotic
SRR6185261	FIBER.ADAPT05	21	FIBER	Rum	no
SRR6185191	FIBER.ADAPT05	42	FIBER	Rum	no
SRR6185183	FIBER.ADAPT05	63	FIBER	Rum	no
SRR6185236	FIBER.ADAPT06	0	FIBER	Rum	no
SRR6185264	FIBER.ADAPT06	21	FIBER	Rum	no
SRR6185194	FIBER.ADAPT06	42	FIBER	Rum	Prebiotic
SRR6185184	FIBER.ADAPT06	63	FIBER	Rum	no
SRR6185235	FIBER.ADAPT08	0	FIBER	Rum	no
SRR6185263	FIBER.ADAPT08	21	FIBER	Rum	no
SRR6185193	FIBER.ADAPT08	42	FIBER	Rum	Prebiotic
SRR6185181	FIBER.ADAPT08	63	FIBER	Rum	no
SRR6185240	FIBER.ADAPT09	0	FIBER	Prev	Prebiotic
SRR6185165	FIBER.ADAPT09	21	FIBER	Prev	no
SRR6185188	FIBER.ADAPT09	42	FIBER	Prev	no
SRR6185182	FIBER.ADAPT09	63	FIBER	Prev	no
SRR6185238	FIBER.ADAPT10	0	FIBER	Prev	no
SRR6185166	FIBER.ADAPT10	21	FIBER	Prev	no
SRR6185187	FIBER.ADAPT10	42	FIBER	Prev	Prebiotic
SRR6185175	FIBER.ADAPT10	63	FIBER	Prev	no
SRR6185242	FIBER.ADAPT11	0	FIBER	Rum	Prebiotic
SRR6185167	FIBER.ADAPT11	21	FIBER	Rum	no
SRR6185190	FIBER.ADAPT11	42	FIBER	Rum	no
SRR6185176	FIBER.ADAPT11	63	FIBER	Rum	no
SRR6185241	FIBER.ADAPT12	0	FIBER	Rum	no
SRR6185168	FIBER.ADAPT12	21	FIBER	Rum	no
SRR6185189	FIBER.ADAPT12	42	FIBER	Rum	Prebiotic
SRR6185204	FIBER.ADAPT12	63	FIBER	Rum	no
SRR6185228	FIBER.ADAPT13	0	FIBER	Rum	Prebiotic
SRR6185169	FIBER.ADAPT13	21	FIBER	Rum	no
SRR6185186	FIBER.ADAPT13	42	FIBER	Rum	no
SRR6185203	FIBER.ADAPT13	63	FIBER	Rum	no
SRR6185227	FIBER.ADAPT14	0	FIBER	Rum	no
SRR6185170	FIBER.ADAPT14	21	FIBER	Rum	no
SRR6185185	FIBER.ADAPT14	42	FIBER	Rum	Prebiotic
SRR6185206	FIBER.ADAPT14	63	FIBER	Rum	no
SRR6185226	FIBER.ADAPT15	0	FIBER	Prev	Prebiotic
SRR6185171	FIBER.ADAPT15	21	FIBER	Prev	no
SRR6185249	FIBER.ADAPT15	42	FIBER	Prev	no
SRR6185205	FIBER.ADAPT15	63	FIBER	Prev	no
SRR6185225	FIBER.ADAPT16	0	FIBER	Rum	no
SRR6185172	FIBER.ADAPT16	21	FIBER	Rum	no
SRR6185250	FIBER.ADAPT16	42	FIBER	Rum	Prebiotic
SRR6185208	FIBER.ADAPT16	63	FIBER	Rum	no
SRR6185232	FIBER.ADAPT17	0	FIBER	Prev	Prebiotic
SRR6185173	FIBER.ADAPT17	21	FIBER	Prev	no
SRR6185251	FIBER.ADAPT17	42	FIBER	Prev	no
SRR6185207	FIBER.ADAPT17	63	FIBER	Prev	no
SRR6185231	FIBER.ADAPT19	0	FIBER	Rum	Prebiotic
SRR6185174	FIBER.ADAPT19	21	FIBER	Rum	no
SRR6185252	FIBER.ADAPT19	42	FIBER	Rum	no
SRR6185210	FIBER.ADAPT19	63	FIBER	Rum	no
SRR6185230	FIBER.ADAPT20	0	FIBER	Rum	no
SRR6185292	FIBER.ADAPT20	21	FIBER	Rum	no
SRR6185245	FIBER.ADAPT20	42	FIBER	Rum	Prebiotic
SRR6185209	FIBER.ADAPT20	63	FIBER	Rum	no
SRR6185229	FIBER.ADAPT21	0	FIBER	Rum	Prebiotic
SRR6185291	FIBER.ADAPT21	21	FIBER	Rum	no
SRR6185246	FIBER.ADAPT21	42	FIBER	Rum	no
SRR6185196	FIBER.ADAPT21	63	FIBER	Rum	no
SRR6185223	FIBER.ADAPT23	0	FIBER	Prev	Prebiotic
SRR6185290	FIBER.ADAPT23	21	FIBER	Prev	no
SRR6185247	FIBER.ADAPT23	42	FIBER	Prev	no
SRR6185195	FIBER.ADAPT23	63	FIBER	Prev	no
SRR6185222	FIBER.ADAPT24	0	FIBER	Rum	no
SRR6185289	FIBER.ADAPT24	21	FIBER	Rum	no
SRR6185248	FIBER.ADAPT24	42	FIBER	Rum	Prebiotic
SRR6185275	FIBER.ADAPT24	63	FIBER	Rum	no
SRR6185267	FIBER.ADAPT25	0	FIBER	Rum	Prebiotic
SRR6185288	FIBER.ADAPT25	21	FIBER	Rum	no
SRR6185243	FIBER.ADAPT25	42	FIBER	Rum	no
SRR6185221	FIBER.ADAPT25	63	FIBER	Rum	no
SRR6185268	FIBER.ADAPT26	0	FIBER	Rum	no
SRR6185287	FIBER.ADAPT26	21	FIBER	Rum	no
SRR6185244	FIBER.ADAPT26	42	FIBER	Rum	Prebiotic
SRR6185233	FIBER.ADAPT26	63	FIBER	Rum	no
SRR6185265	FIBER.ADAPT28	0	FIBER	Prev	no
SRR6185286	FIBER.ADAPT28	21	FIBER	Prev	no
SRR6185198	FIBER.ADAPT28	42	FIBER	Prev	Prebiotic
SRR6185234	FIBER.ADAPT28	63	FIBER	Prev	no
SRR6185266	FIBER.ADAPT29	0	FIBER	Rum	Prebiotic
SRR6185285	FIBER.ADAPT29	21	FIBER	Rum	no
SRR6185197	FIBER.ADAPT29	42	FIBER	Rum	no
SRR6185279	FIBER.ADAPT29	63	FIBER	Rum	no
SRR6185271	FIBER.ADAPT30	0	FIBER	Rum	no
SRR6185294	FIBER.ADAPT30	21	FIBER	Rum	no
SRR6185239	FIBER.ADAPT30	42	FIBER	Rum	Prebiotic
SRR6185280	FIBER.ADAPT30	63	FIBER	Rum	no
SRR6185272	FIBER.ADAPT31	0	FIBER	Rum	Prebiotic
SRR6185293	FIBER.ADAPT31	21	FIBER	Rum	no
SRR6185237	FIBER.ADAPT31	42	FIBER	Rum	no
SRR6185281	FIBER.ADAPT31	63	FIBER	Rum	no
SRR6185269	FIBER.ADAPT32	0	FIBER	Rum	no
SRR6185219	FIBER.ADAPT32	21	FIBER	Rum	no
SRR6185202	FIBER.ADAPT32	42	FIBER	Rum	Prebiotic
SRR6185282	FIBER.ADAPT32	63	FIBER	Rum	no
SRR6185220	FIBER.ADAPT33	0	FIBER	Rum	no
SRR6185201	FIBER.ADAPT33	21	FIBER	Rum	no
SRR6185283	FIBER.ADAPT33	42	FIBER	Rum	no
SRR6185273	FIBER.ADAPT34	0	FIBER	Rum	no
SRR6185217	FIBER.ADAPT34	21	FIBER	Rum	no
SRR6185200	FIBER.ADAPT34	42	FIBER	Rum	Prebiotic
SRR6185284	FIBER.ADAPT34	63	FIBER	Rum	no
SRR6185274	FIBER.ADAPT37	0	FIBER	Rum	Prebiotic
SRR6185218	FIBER.ADAPT37	21	FIBER	Rum	no
SRR6185199	FIBER.ADAPT37	42	FIBER	Rum	no
SRR6185164	FIBER.ADAPT37	63	FIBER	Rum	no
SRR6185256	FIBER.ADAPT38	0	FIBER	Rum	no
SRR6185215	FIBER.ADAPT38	21	FIBER	Rum	no
SRR6185254	FIBER.ADAPT38	42	FIBER	Rum	Prebiotic
SRR6185255	FIBER.ADAPT39	0	FIBER	Rum	Prebiotic
SRR6185216	FIBER.ADAPT39	21	FIBER	Rum	no
SRR6185258	FIBER.ADAPT40	0	FIBER	Rum	no
SRR6185213	FIBER.ADAPT40	21	FIBER	Rum	no
SRR6185253	FIBER.ADAPT40	42	FIBER	Rum	Prebiotic
SRR6185162	FIBER.ADAPT40	63	FIBER	Rum	no
SRR6185257	FIBER.ADAPT42	0	FIBER	Rum	no
SRR6185214	FIBER.ADAPT42	21	FIBER	Rum	no
SRR6185179	FIBER.ADAPT42	42	FIBER	Rum	Prebiotic
SRR6185161	FIBER.ADAPT42	63	FIBER	Rum	no
SRR9219205	FMTd.aa	0	FMTd	Bact1	no
SRR9219204	FMTd.aa	54	FMTd	Bact1	no
SRR9219206	FMTd.ae	0	FMTd	Bact2	no
SRR9219211	FMTd.ae	1	FMTd	Bact2	no
SRR9219210	FMTd.ae	2	FMTd	Bact2	no
SRR9218485	FMTd.ae	4	FMTd	Bact2	no
SRR9218484	FMTd.ae	5	FMTd	Bact2	no
SRR9218487	FMTd.ae	7	FMTd	Bact2	no
SRR9218486	FMTd.ae	8	FMTd	Bact2	no
SRR9218521	FMTd.ae	12	FMTd	Bact2	no
SRR9218520	FMTd.ae	13	FMTd	Bact2	no
SRR9218523	FMTd.ae	15	FMTd	Bact2	no
SRR9218522	FMTd.ae	16	FMTd	Bact2	no
SRR9218525	FMTd.ae	19	FMTd	Bact2	no
SRR9218524	FMTd.ae	21	FMTd	Bact2	no
SRR9218708	FMTd.ae	23	FMTd	Bact2	no
SRR9218709	FMTd.ae	24	FMTd	Bact2	no
SRR9218710	FMTd.ae	25	FMTd	Bact2	no
SRR9218711	FMTd.ae	28	FMTd	Bact2	no
SRR9218704	FMTd.ae	29	FMTd	Bact2	no
SRR9218705	FMTd.ae	31	FMTd	Bact2	no
SRR9218706	FMTd.ae	33	FMTd	Bact2	no
SRR9218707	FMTd.ae	34	FMTd	Bact2	no
SRR9218713	FMTd.ae	35	FMTd	Bact2	no
SRR9218492	FMTd.ae	37	FMTd	Bact2	no
SRR9218491	FMTd.ae	41	FMTd	Bact2	no
SRR9218490	FMTd.ae	47	FMTd	Bact2	no
SRR9218489	FMTd.ae	48	FMTd	Bact2	no
SRR9218496	FMTd.ae	49	FMTd	Bact2	no
SRR9218495	FMTd.ae	50	FMTd	Bact2	no
SRR9218494	FMTd.ae	55	FMTd	Bact2	no
SRR9218493	FMTd.ae	58	FMTd	Bact2	no
SRR9219217	FMTd.ag	0	FMTd	Prev	no
SRR9219218	FMTd.ag	32	FMTd	Prev	no
SRR9219219	FMTd.ah	0	FMTd	Bact2	no
SRR9219220	FMTd.ah	62	FMTd	Bact2	no
SRR9219221	FMTd.ai	0	FMTd	Bact2	no
SRR9219222	FMTd.ai	36	FMTd	Bact2	no
SRR9218923	FMTd.ak	0	FMTd	Bact2	no
SRR9218922	FMTd.ak	54	FMTd	Bact2	no
SRR9218921	FMTd.al	0	FMTd	Bact2	no
SRR9218920	FMTd.al	35	FMTd	Bact2	no
SRR9218584	FMTd.am	0	FMTd	Bact2	no
SRR9218579	FMTd.am	1	FMTd	Bact2	no
SRR9218578	FMTd.am	2	FMTd	Bact2	no
SRR9218778	FMTd.am	4	FMTd	Bact2	no
SRR9218779	FMTd.am	7	FMTd	Bact2	no
SRR9218776	FMTd.am	9	FMTd	Bact2	no
SRR9218777	FMTd.am	10	FMTd	Bact2	no
SRR9218774	FMTd.am	11	FMTd	Bact2	no
SRR9218775	FMTd.am	12	FMTd	Bact2	no
SRR9218772	FMTd.am	13	FMTd	Bact2	no
SRR9218773	FMTd.am	14	FMTd	Bact2	no
SRR9218770	FMTd.am	15	FMTd	Bact2	no
SRR9218771	FMTd.am	16	FMTd	Bact2	no
SRR9219269	FMTd.am	18	FMTd	Bact2	no
SRR9219260	FMTd.am	21	FMTd	Bact2	no
SRR9219241	FMTd.am	23	FMTd	Bact2	no
SRR9219240	FMTd.am	28	FMTd	Bact2	no
SRR9219239	FMTd.am	29	FMTd	Bact2	no
SRR9219238	FMTd.am	30	FMTd	Bact2	no
SRR9219237	FMTd.am	31	FMTd	Bact2	no
SRR9219236	FMTd.am	34	FMTd	Bact2	no
SRR9219022	FMTd.am	35	FMTd	Bact2	no
SRR9219020	FMTd.am	36	FMTd	Bact2	no
SRR9218983	FMTd.am	37	FMTd	Bact2	no
SRR9219316	FMTd.am	42	FMTd	Bact2	no
SRR9218985	FMTd.am	44	FMTd	Bact2	no
SRR9218986	FMTd.am	45	FMTd	Bact2	no
SRR9218987	FMTd.am	46	FMTd	Bact2	no
SRR9218988	FMTd.am	49	FMTd	Bact2	no
SRR9218989	FMTd.am	50	FMTd	Bact2	no
SRR9218990	FMTd.am	51	FMTd	Bact2	no
SRR9218505	FMTd.am	52	FMTd	Bact2	no
SRR9219296	FMTd.am	56	FMTd	Bact2	no
SRR9219048	FMTd.am	59	FMTd	Bact2	no
SRR9219047	FMTd.am	61	FMTd	Bact2	no
SRR9219050	FMTd.am	62	FMTd	Bact2	no
SRR9219049	FMTd.am	63	FMTd	Bact2	no
SRR9218937	FMTd.an	0	FMTd	Bact2	no
SRR9218938	FMTd.an	1	FMTd	Bact2	no
SRR9218826	FMTd.an	4	FMTd	Bact2	no
SRR9218823	FMTd.an	5	FMTd	Bact2	no
SRR9218824	FMTd.an	8	FMTd	Bact2	no
SRR9218829	FMTd.an	18	FMTd	Bact2	no
SRR9218830	FMTd.an	19	FMTd	Bact2	no
SRR9218827	FMTd.an	28	FMTd	Bact2	no
SRR9218828	FMTd.an	33	FMTd	Bact2	no
SRR9218820	FMTd.an	34	FMTd	Bact2	no
SRR9218821	FMTd.an	36	FMTd	Bact2	no
SRR9218647	FMTd.an	44	FMTd	Bact2	no
SRR9218646	FMTd.an	45	FMTd	Bact2	no
SRR9218649	FMTd.an	48	FMTd	Bact2	no
SRR9218648	FMTd.an	50	FMTd	Bact2	no
SRR9218650	FMTd.an	54	FMTd	Bact2	no
SRR9218653	FMTd.an	55	FMTd	Bact2	no
SRR9218652	FMTd.an	57	FMTd	Bact2	no
SRR9218642	FMTd.an	62	FMTd	Bact2	no
SRR9219293	FMTd.ao	0	FMTd	Bact2	no
SRR9219294	FMTd.ao	3	FMTd	Bact2	no
SRR9219291	FMTd.ao	4	FMTd	Bact2	no
SRR9219292	FMTd.ao	8	FMTd	Bact2	no
SRR9219289	FMTd.ao	10	FMTd	Bact2	no
SRR9219290	FMTd.ao	11	FMTd	Bact2	no
SRR9219287	FMTd.ao	12	FMTd	Bact2	no
SRR9219288	FMTd.ao	13	FMTd	Bact2	no
SRR9219298	FMTd.ao	15	FMTd	Bact2	no
SRR9218669	FMTd.ao	17	FMTd	Bact2	no
SRR9218666	FMTd.ao	26	FMTd	Bact2	no
SRR9218940	FMTd.ao	27	FMTd	Bact2	no
SRR9218939	FMTd.ao	28	FMTd	Bact2	no
SRR9218934	FMTd.ao	29	FMTd	Bact2	no
SRR9218933	FMTd.ao	31	FMTd	Bact2	no
SRR9218935	FMTd.ao	33	FMTd	Bact2	no
SRR9219024	FMTd.ao	34	FMTd	Bact2	no
SRR9218687	FMTd.ao	35	FMTd	Bact2	no
SRR9218614	FMTd.ao	39	FMTd	Bact2	no
SRR9218615	FMTd.ao	40	FMTd	Bact2	no
SRR9218616	FMTd.ao	41	FMTd	Bact2	no
SRR9218617	FMTd.ao	42	FMTd	Bact2	no
SRR9218610	FMTd.ao	47	FMTd	Bact2	no
SRR9218611	FMTd.ao	48	FMTd	Bact2	no
SRR9218612	FMTd.ao	49	FMTd	Bact2	no
SRR9218613	FMTd.ao	50	FMTd	Bact2	no
SRR9218572	FMTd.ao	52	FMTd	Bact2	no
SRR9218607	FMTd.ao	53	FMTd	Bact2	no
SRR9219015	FMTd.ao	54	FMTd	Bact2	no
SRR9219014	FMTd.ao	56	FMTd	Bact2	no
SRR9219013	FMTd.ao	60	FMTd	Bact2	no
SRR9219012	FMTd.ao	61	FMTd	Bact2	no
SRR9219019	FMTd.ao	62	FMTd	Bact2	no
SRR9218397	FMTd.ba	0	FMTd	Bact2	no
SRR9218400	FMTd.ba	2	FMTd	Bact2	no
SRR9218399	FMTd.ba	3	FMTd	Bact2	no
SRR9218394	FMTd.ba	5	FMTd	Bact2	no
SRR9218393	FMTd.ba	6	FMTd	Bact2	no
SRR9218396	FMTd.ba	7	FMTd	Bact2	no
SRR9218392	FMTd.ba	8	FMTd	Bact2	no
SRR9219023	FMTd.ba	9	FMTd	Bact2	no
SRR9218639	FMTd.ba	13	FMTd	Bact2	no
SRR9218640	FMTd.ba	14	FMTd	Bact2	no
SRR9218637	FMTd.ba	15	FMTd	Bact2	no
SRR9218638	FMTd.ba	20	FMTd	Bact2	no
SRR9218635	FMTd.ba	24	FMTd	Bact2	no
SRR9218636	FMTd.ba	26	FMTd	Bact2	no
SRR9218633	FMTd.ba	28	FMTd	Bact2	no
SRR9218631	FMTd.ba	29	FMTd	Bact2	no
SRR9218632	FMTd.ba	30	FMTd	Bact2	no
SRR9218423	FMTd.ba	31	FMTd	Bact2	no
SRR9218424	FMTd.ba	34	FMTd	Bact2	no
SRR9218425	FMTd.ba	36	FMTd	Bact2	no
SRR9218426	FMTd.ba	38	FMTd	Bact2	no
SRR9218419	FMTd.ba	39	FMTd	Bact2	no
SRR9218420	FMTd.ba	40	FMTd	Bact2	no
SRR9218421	FMTd.ba	42	FMTd	Bact2	no
SRR9218422	FMTd.ba	43	FMTd	Bact2	no
SRR9218417	FMTd.ba	44	FMTd	Bact2	no
SRR9218418	FMTd.ba	45	FMTd	Bact2	no
SRR9219328	FMTd.ba	46	FMTd	Bact2	no
SRR9219327	FMTd.ba	47	FMTd	Bact2	no
SRR9219326	FMTd.ba	48	FMTd	Bact2	no
SRR9219325	FMTd.ba	49	FMTd	Bact2	no
SRR9219331	FMTd.ba	50	FMTd	Bact2	no
SRR9219330	FMTd.ba	51	FMTd	Bact2	no
SRR9219329	FMTd.ba	52	FMTd	Bact2	no
SRR9219322	FMTd.ba	55	FMTd	Bact2	no
SRR9218374	FMTd.ba	56	FMTd	Bact2	no
SRR9218375	FMTd.ba	60	FMTd	Bact2	no
SRR9218372	FMTd.ba	62	FMTd	Bact2	no
SRR9218672	FMTd.bc	0	FMTd	Bact2	no
SRR9218673	FMTd.bc	3	FMTd	Bact2	no
SRR9218447	FMTd.bc	4	FMTd	Bact2	no
SRR9218446	FMTd.bc	8	FMTd	Bact2	no
SRR9218449	FMTd.bc	10	FMTd	Bact2	no
SRR9218448	FMTd.bc	11	FMTd	Bact2	no
SRR9218451	FMTd.bc	14	FMTd	Bact2	no
SRR9218450	FMTd.bc	15	FMTd	Bact2	no
SRR9218453	FMTd.bc	16	FMTd	Bact2	no
SRR9218452	FMTd.bc	17	FMTd	Bact2	no
SRR9218445	FMTd.bc	21	FMTd	Bact2	no
SRR9218444	FMTd.bc	22	FMTd	Bact2	no
SRR9218745	FMTd.bc	23	FMTd	Bact2	no
SRR9219357	FMTd.bc	24	FMTd	Bact2	no
SRR9218754	FMTd.bc	25	FMTd	Bact2	no
SRR9218758	FMTd.bc	26	FMTd	Bact2	no
SRR9219352	FMTd.bc	27	FMTd	Bact2	no
SRR9219353	FMTd.bc	30	FMTd	Bact2	no
SRR9219354	FMTd.bc	31	FMTd	Bact2	no
SRR9219355	FMTd.bc	32	FMTd	Bact2	no
SRR9218569	FMTd.bc	34	FMTd	Bact2	no
SRR9218782	FMTd.bc	35	FMTd	Bact2	no
SRR9218501	FMTd.bc	36	FMTd	Bact2	no
SRR9219045	FMTd.bc	37	FMTd	Bact2	no
SRR9218465	FMTd.bc	38	FMTd	Bact2	no
SRR9218464	FMTd.bc	41	FMTd	Bact2	no
SRR9218471	FMTd.bc	43	FMTd	Bact2	no
SRR9218470	FMTd.bc	44	FMTd	Bact2	no
SRR9218469	FMTd.bc	45	FMTd	Bact2	no
SRR9218468	FMTd.bc	51	FMTd	Bact2	no
SRR9218918	FMTd.bc	52	FMTd	Bact2	no
SRR9218912	FMTd.bc	53	FMTd	Bact2	no
SRR9218787	FMTd.bc	54	FMTd	Bact2	no
SRR9218786	FMTd.bc	55	FMTd	Bact2	no
SRR9218785	FMTd.bc	58	FMTd	Bact2	no
SRR9218784	FMTd.bc	59	FMTd	Bact2	no
SRR9218644	FMTd.bh	0	FMTd	Bact1	no
SRR9218645	FMTd.bh	1	FMTd	Bact1	no
SRR9218414	FMTd.bh	2	FMTd	Bact1	no
SRR9218413	FMTd.bh	4	FMTd	Bact1	no
SRR9218416	FMTd.bh	8	FMTd	Bact1	no
SRR9218415	FMTd.bh	10	FMTd	Bact1	no
SRR9218410	FMTd.bh	14	FMTd	Bact1	no
SRR9218409	FMTd.bh	15	FMTd	Bact1	no
SRR9218412	FMTd.bh	17	FMTd	Bact1	no
SRR9218411	FMTd.bh	18	FMTd	Bact1	no
SRR9218406	FMTd.bh	19	FMTd	Bact1	no
SRR9218405	FMTd.bh	23	FMTd	Bact1	no
SRR9219052	FMTd.bh	25	FMTd	Bact1	no
SRR9219053	FMTd.bh	26	FMTd	Bact1	no
SRR9219065	FMTd.bh	28	FMTd	Bact1	no
SRR9219066	FMTd.bh	29	FMTd	Bact1	no
SRR9218680	FMTd.bh	31	FMTd	Bact1	no
SRR9218681	FMTd.bh	32	FMTd	Bact1	no
SRR9218682	FMTd.bh	33	FMTd	Bact1	no
SRR9218683	FMTd.bh	34	FMTd	Bact1	no
SRR9219133	FMTd.bh	37	FMTd	Bact1	no
SRR9218749	FMTd.bh	38	FMTd	Bact1	no
SRR9218748	FMTd.bh	40	FMTd	Bact1	no
SRR9219042	FMTd.bh	44	FMTd	Bact1	no
SRR9218753	FMTd.bh	46	FMTd	Bact1	no
SRR9218752	FMTd.bh	47	FMTd	Bact1	no
SRR9218751	FMTd.bh	48	FMTd	Bact1	no
SRR9218750	FMTd.bh	50	FMTd	Bact1	no
SRR9218756	FMTd.bh	51	FMTd	Bact1	no
SRR9218755	FMTd.bh	52	FMTd	Bact1	no
SRR9218952	FMTd.bh	54	FMTd	Bact1	no
SRR9218503	FMTd.bh	58	FMTd	Bact1	no
SRR9218508	FMTd.bj	0	FMTd	Bact2	no
SRR9218766	FMTd.bj	1	FMTd	Bact2	no
SRR9218664	FMTd.bj	2	FMTd	Bact2	no
SRR9219154	FMTd.bj	3	FMTd	Bact2	no
SRR9219285	FMTd.bj	7	FMTd	Bact2	no
SRR9219044	FMTd.bj	8	FMTd	Bact2	no
SRR9218719	FMTd.bj	14	FMTd	Bact2	no
SRR9219295	FMTd.bj	15	FMTd	Bact2	no
SRR9219301	FMTd.bj	16	FMTd	Bact2	no
SRR9219299	FMTd.bj	18	FMTd	Bact2	no
SRR9219314	FMTd.bj	21	FMTd	Bact2	no
SRR9219315	FMTd.bj	24	FMTd	Bact2	no
SRR9219037	FMTd.bj	25	FMTd	Bact2	no
SRR9219317	FMTd.bj	28	FMTd	Bact2	no
SRR9219318	FMTd.bj	29	FMTd	Bact2	no
SRR9219320	FMTd.bj	31	FMTd	Bact2	no
SRR9219321	FMTd.bj	32	FMTd	Bact2	no
SRR9219306	FMTd.bj	36	FMTd	Bact2	no
SRR9218903	FMTd.bj	37	FMTd	Bact2	no
SRR9218902	FMTd.bj	38	FMTd	Bact2	no
SRR9218957	FMTd.bj	39	FMTd	Bact2	no
SRR9218956	FMTd.bj	43	FMTd	Bact2	no
SRR9218954	FMTd.bj	44	FMTd	Bact2	no
SRR9218953	FMTd.bj	51	FMTd	Bact2	no
SRR9218911	FMTd.bj	52	FMTd	Bact2	no
SRR9218910	FMTd.bj	57	FMTd	Bact2	no
SRR9218454	FMTd.bj	58	FMTd	Bact2	no
SRR9218811	FMTd.bj	60	FMTd	Bact2	no
SRR9218812	FMTd.bj	63	FMTd	Bact2	no
SRR9219139	FMTd.bl	0	FMTd	Bact2	no
SRR9219140	FMTd.bl	12	FMTd	Bact2	no
SRR9218567	FMTd.bm	0	FMTd	Prev	no
SRR9219259	FMTd.bm	62	FMTd	Prev	no
SRR9219258	FMTd.bp	0	FMTd	Prev	no
SRR9219257	FMTd.bp	6	FMTd	Prev	no
SRR9218390	FMTd.br	0	FMTd	Bact1	no
SRR9218391	FMTd.br	1	FMTd	Bact1	no
SRR9219003	FMTd.bs	0	FMTd	Prev	no
SRR9218389	FMTd.bs	27	FMTd	Prev	no
SRR9219344	FMTd.bw	0	FMTd	Bact2	no
SRR9219343	FMTd.bw	61	FMTd	Bact2	no
SRR9218440	FMTd.cc	0	FMTd	Bact1	no
SRR9218536	FMTd.cc	41	FMTd	Bact1	no
SRR9218436	FMTd.ce	0	FMTd	Bact1	no
SRR9218437	FMTd.ce	62	FMTd	Bact1	no
SRR9218432	FMTd.cg	0	FMTd	Bact1	no
SRR9219198	FMTd.cg	59	FMTd	Bact1	no
SRR9219196	FMTd.ch	0	FMTd	Bact1	no
SRR9219309	FMTd.ch	47	FMTd	Bact1	no
SRR9219201	FMTd.cj	0	FMTd	Bact1	no
SRR9219313	FMTd.cj	13	FMTd	Bact1	no
SRR9219337	FMTd.cl	0	FMTd	Bact1	no
SRR9219338	FMTd.cl	1	FMTd	Bact1	no
SRR9218761	FMTd.cl	2	FMTd	Bact1	no
SRR9219340	FMTd.cl	3	FMTd	Bact1	no
SRR9218908	FMTd.cl	4	FMTd	Bact1	no
SRR9218858	FMTd.cl	5	FMTd	Bact1	no
SRR9218974	FMTd.cl	6	FMTd	Bact1	no
SRR9218740	FMTd.cl	7	FMTd	Bact1	no
SRR9218381	FMTd.cl	8	FMTd	Bact1	no
SRR9218380	FMTd.cl	9	FMTd	Bact1	no
SRR9218379	FMTd.cl	10	FMTd	Bact1	no
SRR9218378	FMTd.cl	11	FMTd	Bact1	no
SRR9218377	FMTd.cl	12	FMTd	Bact1	no
SRR9218962	FMTd.cl	13	FMTd	Bact1	no
SRR9218913	FMTd.cl	15	FMTd	Bact1	no
SRR9218925	FMTd.cl	16	FMTd	Bact1	no
SRR9218539	FMTd.cl	17	FMTd	Bact1	no
SRR9218541	FMTd.cl	18	FMTd	Bact1	no
SRR9218534	FMTd.cl	20	FMTd	Bact1	no
SRR9218537	FMTd.cl	21	FMTd	Bact1	no
SRR9218546	FMTd.cl	22	FMTd	Bact1	no
SRR9218548	FMTd.cl	23	FMTd	Bact1	no
SRR9219199	FMTd.cl	24	FMTd	Bact1	no
SRR9218743	FMTd.cl	26	FMTd	Bact1	no
SRR9218832	FMTd.cl	27	FMTd	Bact1	no
SRR9218949	FMTd.cl	28	FMTd	Bact1	no
SRR9218716	FMTd.cl	29	FMTd	Bact1	no
SRR9218844	FMTd.cl	30	FMTd	Bact1	no
SRR9218699	FMTd.cl	31	FMTd	Bact1	no
SRR9218696	FMTd.cl	32	FMTd	Bact1	no
SRR9218769	FMTd.cl	33	FMTd	Bact1	no
SRR9218870	FMTd.cl	34	FMTd	Bact1	no
SRR9218816	FMTd.cl	35	FMTd	Bact1	no
SRR9218712	FMTd.cl	36	FMTd	Bact1	no
SRR9219224	FMTd.cl	37	FMTd	Bact1	no
SRR9219324	FMTd.cl	38	FMTd	Bact1	no
SRR9219192	FMTd.cl	39	FMTd	Bact1	no
SRR9219193	FMTd.cl	40	FMTd	Bact1	no
SRR9219194	FMTd.cl	41	FMTd	Bact1	no
SRR9219195	FMTd.cl	42	FMTd	Bact1	no
SRR9219188	FMTd.cl	44	FMTd	Bact1	no
SRR9219189	FMTd.cl	45	FMTd	Bact1	no
SRR9219190	FMTd.cl	47	FMTd	Bact1	no
SRR9219191	FMTd.cl	48	FMTd	Bact1	no
SRR9218932	FMTd.cl	49	FMTd	Bact1	no
SRR9219186	FMTd.cl	50	FMTd	Bact1	no
SRR9218815	FMTd.cl	51	FMTd	Bact1	no
SRR9218837	FMTd.cl	52	FMTd	Bact1	no
SRR9218836	FMTd.cl	53	FMTd	Bact1	no
SRR9218835	FMTd.cl	54	FMTd	Bact1	no
SRR9218842	FMTd.cl	55	FMTd	Bact1	no
SRR9218841	FMTd.cl	57	FMTd	Bact1	no
SRR9218840	FMTd.cl	58	FMTd	Bact1	no
SRR9218839	FMTd.cl	59	FMTd	Bact1	no
SRR9218834	FMTd.cl	62	FMTd	Bact1	no
SRR9218833	FMTd.cl	63	FMTd	Bact1	no
SRR9219664	FMTd.co	0	FMTd	Bact1	no
SRR9219665	FMTd.co	1	FMTd	Bact1	no
SRR9219666	FMTd.co	3	FMTd	Bact1	no
SRR9219661	FMTd.co	11	FMTd	Bact1	no
SRR9219674	FMTd.co	14	FMTd	Bact1	no
SRR9219673	FMTd.co	15	FMTd	Bact1	no
SRR9219675	FMTd.co	16	FMTd	Bact1	no
SRR9219678	FMTd.co	17	FMTd	Bact1	no
SRR9219677	FMTd.co	18	FMTd	Bact1	no
SRR9219680	FMTd.co	23	FMTd	Bact1	no
SRR9219679	FMTd.co	24	FMTd	Bact1	no
SRR9219671	FMTd.co	25	FMTd	Bact1	no
SRR9219695	FMTd.co	26	FMTd	Bact1	no
SRR9219693	FMTd.co	27	FMTd	Bact1	no
SRR9219694	FMTd.co	29	FMTd	Bact1	no
SRR9219699	FMTd.co	30	FMTd	Bact1	no
SRR9219697	FMTd.co	31	FMTd	Bact1	no
SRR9219691	FMTd.co	32	FMTd	Bact1	no
SRR9219692	FMTd.co	33	FMTd	Bact1	no
SRR9219726	FMTd.co	36	FMTd	Bact1	no
SRR9219724	FMTd.co	37	FMTd	Bact1	no
SRR9219722	FMTd.co	38	FMTd	Bact1	no
SRR9219619	FMTd.co	39	FMTd	Bact1	no
SRR9219620	FMTd.co	40	FMTd	Bact1	no
SRR9219623	FMTd.co	41	FMTd	Bact1	no
SRR9219624	FMTd.co	42	FMTd	Bact1	no
SRR9219617	FMTd.co	43	FMTd	Bact1	no
SRR9219618	FMTd.co	44	FMTd	Bact1	no
SRR9219742	FMTd.co	45	FMTd	Bact1	no
SRR9219741	FMTd.co	46	FMTd	Bact1	no
SRR9219737	FMTd.co	47	FMTd	Bact1	no
SRR9219739	FMTd.co	48	FMTd	Bact1	no
SRR9219746	FMTd.co	49	FMTd	Bact1	no
SRR9219745	FMTd.co	50	FMTd	Bact1	no
SRR9219763	FMTd.co	52	FMTd	Bact1	no
SRR9219764	FMTd.co	60	FMTd	Bact1	no
SRR9219761	FMTd.co	63	FMTd	Bact1	no
SRR9219751	FMTd.cp	0	FMTd	Bact1	no
SRR9219754	FMTd.cp	30	FMTd	Bact1	no
SRR9219749	FMTd.cs	0	FMTd	Bact2	no
SRR9219756	FMTd.cs	40	FMTd	Bact2	no
SRR9219733	FMTd.ct	0	FMTd	Bact2	no
SRR9219734	FMTd.ct	7	FMTd	Bact2	no
SRR9219731	FMTd.cu	0	FMTd	Bact1	no
SRR9219732	FMTd.cu	21	FMTd	Bact1	no
SRR9219629	FMTd.cv	0	FMTd	Bact2	no
SRR9219630	FMTd.cv	51	FMTd	Bact2	no
SRR9219627	FMTd.cw	0	FMTd	Bact2	no
SRR9219628	FMTd.cw	53	FMTd	Bact2	no
SRR9219689	FMTd.cy	0	FMTd	Bact1	no
SRR9219688	FMTd.cy	43	FMTd	Bact1	no
SRR9219683	FMTd.db	0	FMTd	Bact1	no
SRR9219682	FMTd.db	48	FMTd	Bact1	no
SRR9219632	FMTd.dd	0	FMTd	Bact2	no
SRR9219633	FMTd.dd	62	FMTd	Bact2	no
SRR9219635	FMTd.df	0	FMTd	Bact2	no
SRR9219636	FMTd.df	55	FMTd	Bact2	no
SRR9219637	FMTd.dg	0	FMTd	Bact2	no
SRR9219638	FMTd.dg	15	FMTd	Bact2	no
SRR9219639	FMTd.dh	0	FMTd	Bact2	no
SRR9219640	FMTd.dh	12	FMTd	Bact2	no
SRR9219600	FMTd.di	0	FMTd	Bact2	no
SRR9219599	FMTd.di	19	FMTd	Bact2	no
SRR9219602	FMTd.dj	0	FMTd	Bact2	no
SRR9219601	FMTd.dj	19	FMTd	Bact2	no
SRR9219604	FMTd.dk	0	FMTd	Bact1	no
SRR9219603	FMTd.dk	6	FMTd	Bact1	no
SRR9219606	FMTd.dl	0	FMTd	Bact2	no
SRR9219605	FMTd.dl	6	FMTd	Bact2	no
2624.9105s	HFD.s10	0	HFD	Rum	HFD
8159.9586s	HFD.s10	14	HFD	Rum	no
8238.0260s	HFD.s101	0	HFD	Rum	HFD
4639.0326s	HFD.s101	14	HFD	Rum	no
1392.3321s	HFD.s102	0	HFD	Rum	HFD
6461.4097s	HFD.s102	14	HFD	Rum	no
5472.9593s	HFD.s103	0	HFD	Rum	HFD
8163.5861s	HFD.s103	14	HFD	Rum	no
3263.9393s	HFD.s104	0	HFD	Rum	HFD
8593.3754s	HFD.s104	14	HFD	Rum	no
1878.5586s	HFD.s105	0	HFD	Rum	HFD
4954.3942s	HFD.s105	14	HFD	Rum	no
1404.6232s	HFD.s106	0	HFD	Rum	HFD
3821.1911s	HFD.s106	14	HFD	Rum	no
9117.9107s	HFD.s107	0	HFD	Rum	HFD
6226.5533s	HFD.s107	14	HFD	Rum	no
[truncated: 1,514 more rows]

## Sheet: Supplementary Table 2
Supplementary Table 2 - Number of model parameters and observations in each analysis type.
	Unstratified	Bact1	Bact2	Rum	Prev
Number of genera after filtration	41	34	32	23	20
All model parameters	2080	1485	1333	748	598
Relative growth rates	40	33	31	22	19
Relative interactions	1640	1122	992	506	380
Relative external influences	400	330	310	220	190
Number of subjects	755	197	142	325	84
Number of samples	3512	1212	1083	806	411
Number of observations	143992	41208	34656	19344	8220

## Sheet: Supplementary Table 3
Supplementary Table 3 - Stability estimates and relative interaction network properties. Abbreviations are explained in the text.
Subject	Sample before	Sample after	Intervention	Duration (days)	Enterotype	Study	Shannon diversity (before)	1-BC	1-WUni	Cor	1-Euc(log)	-Ait	1-Jaccard	-RCbray	P(1-BC)	P(-Ait)	StP(1-BC)	StP(-Ait)	-R(λmax)	Rob0.5	Sm	Sc	C	H	b	S
F3.sU042	SRR6444202	SRR6444421	F.inulin	2	Bact2	F3	1.35293	0.879193	0.947232	0.998112	-20.079	-20.5198	0.9	-0.635	0.741663	-41.7023
F3.sU043	SRR6444429	SRR6444301	F.himaize	2	Bact2	F3	1.48427	0.907391	0.962671	0.998793	-21.2672	-23.0272	0.857143	0.885333	0.720484	-49.9598
F3.sU044	SRR6444126	SRR6444880	F.himaize	2	Prev	F3	2.63021	0.618233	0.699532	0.594217	-11.0499	-13.3687	0.95	-0.917333	0.448748	-12.3445	0.35286	-18.3293	-0.649777	0.160141	0.00191048	0.00306261	7.3	45.5158	2.16435	0.0703071
F3.sU045	SRR6444982	SRR6444356	F.himaize	2	Prev	F3	1.96258	0.951992	0.976883	0.999304	-0.533578	-0.934094	1	0.943667	0.636416	-26.1067	0.693153	-22.8304	-0.85354	0.281353	0.00272243	0.00359269	6.58824	36.5294	2.20484	0.0681708
F3.sU046	SRR6444765	SRR6444310	F.himaize	2	Bact2	F3	1.3771	0.862867	0.929408	0.993573	-26.4101	-24.1569	0.772727	0.628	0.71737	-53.1213
F3.sU048	SRR6443868	SRR6444426	F.himaize	2	Bact2	F3	1.5135	0.853666	0.926993	0.995146	-11.8845	-25.6647	0.958333	0.0713333	0.760359	-40.5901
F3.sU049	SRR6444091	SRR6444317	F.himaize	2	Bact2	F3	2.11416	0.870585	0.928752	0.988978	-17.1356	-13.0935	0.925926	-0.268	0.698988	-40.3261
F3.sU050	SRR6444111	SRR6444726	F.himaize	2	Bact1	F3	2.32969	0.732138	0.870589	0.987751	-21.7417	-23.4775	0.90625	-0.692667	0.672488	-30.313
F3.sU052	SRR6444342	SRR6443950	F.himaize	2	Bact2	F3	1.44931	0.891659	0.955166	0.997111	-18.5321	-24.4221	0.928571	-0.253667	0.737186	-38.6013
F3.sU054	SRR6444097	SRR6443842	F.himaize	3	Bact2	F3	1.85197	0.846542	0.937092	0.995855	-29.0365	-26.052	0.814815	-0.062	0.703151	-40.4504
F3.sU055	SRR6444905	SRR6444209	F.himaize	2	Bact1	F3	2.67711	0.93766	0.97163	0.995167	-12.647	-14.6029	0.966667	0.813667	0.599207	-35.8604
F3.sU056	SRR6444175	SRR6443972	F.himaize	1	Bact1	F3	1.91388	0.880729	0.934012	0.99712	-11.5494	-13.0883	0.966667	-0.111	0.640069	-38.407
F3.sU057	SRR6443992	SRR6444039	F.himaize	2	Bact2	F3	1.34119	0.898783	0.958795	0.997946	-13.6636	-15.2574	0.962963	-0.127667	0.723047	-43.0729
F3.sU062	SRR6444463	SRR6443995	F.himaize	2	Prev	F3	1.1568	0.931307	0.978262	0.998699	-3.53151	-4.60212	1	-1	0.609989	-11.3629	0.621465	-18.6218	-0.649777	0.151072	0.00191048	0.00306261	7.3	45.5158	2.16435	0.0703071
F3.sU064	SRR6444088	SRR6444853	F.himaize	2	Prev	F3	2.00143	0.921093	0.966217	0.995628	-2.03323	-2.43534	1	-1	0.568437	-12.2946	0.56894	-18.7298	-0.649777	0.150615	0.00191048	0.00306261	7.3	45.5158	2.16435	0.0703071
F3.sU065	SRR6444129	SRR6444492	F.himaize	2	Prev	F3	1.52955	0.847293	0.911343	0.996452	-14.1111	-3.29701	0.95	-0.894667	0.657907	-11.1492	0.638649	-18.9115	-0.649777	0.153993	0.00191048	0.00306261	7.3	45.5158	2.16435	0.0703071
F3.sU066	SRR6444750	SRR6444227	F.himaize	1	Bact1	F3	2.15521	0.925705	0.968621	0.998752	-27.8387	-28.089	0.848485	0.29	0.620138	-34.5426
F3.sU068	SRR6444596	SRR6445027	F.inulin	2	Prev	F3	1.15219	0.942288	0.984426	0.999486	-19.921	-20.5667	0.894737	0.661333	0.598036	-22.7525	0.670589	-22.4748	-0.806408	0.271257	0.00122328	0.0035584	6.29412	29.2574	2.1835	0.077537
F3.sU074	SRR6444181	SRR6444493	F.himaize	2	Prev	F3	1.2867	0.861849	0.921009	0.997781	-12.6468	-3.35957	0.947368	-0.343667	0.559456	-19.9357	0.642564	-26.6793	-0.649777	0.200147	0.00107936	0.00313976	6.27778	30.732	2.15153	0.0772792
F3.sU075	SRR6444381	SRR6443905	F.inulin	3	Bact1	F3	2.61046	0.810134	0.911846	0.973836	-26.4159	-30.1091	0.882353	-0.838	0.664816	-32.2719
F3.sU076	SRR6444312	SRR6444479	F.inulin	2	Bact2	F3	1.55441	0.929059	0.964205	0.999424	-25.4669	-23.1726	0.851852	0.737333	0.754522	-40.7196
F3.sU077	SRR6444070	SRR6444788	F.inulin	2	Bact1	F3	2.30303	0.869627	0.931259	0.991145	-21.1151	-24.7741	0.9	0.0203333	0.698508	-40.1921
F3.sU080	SRR6444354	SRR6444838	F.inulin	2	Bact2	F3	1.84159	0.743841	0.864648	0.992654	-30.48	-27.4769	0.785714	-0.504	0.726897	-42.9251
F3.sU081	SRR6444713	SRR6444669	F.inulin	2	Bact1	F3	2.64502	0.719613	0.843008	0.949213	-22.3858	-23.8239	0.909091	-0.816	0.663793	-31.0161
F3.sU082	SRR6444859	SRR6444903	F.inulin	2	Prev	F3	1.87436	0.751788	0.834727	0.946573	-14.7631	-4.33672	0.95	-0.915333	0.601144	-11.0827	0.503999	-22.6507	-0.649777	0.178556	0.00213524	0.00281779	6.68421	44.0234	2.15174	0.0664221
F3.sU083	SRR6443910	SRR6444758	F.inulin	1	Bact1	F3	2.67672	0.810418	0.883402	0.953542	-27.2716	-24.9675	0.848485	-0.552	0.617618	-29.6373
F3.sU084	SRR6443924	SRR6444964	F.inulin	2	Bact2	F3	1.70847	0.832294	0.891862	0.994493	-23.29	-18.571	0.866667	-0.72	0.731647	-36.5002
F3.sU085	SRR6444885	SRR6444556	F.inulin	2	Prev	F3	1.96482	0.883044	0.949113	0.992412	-2.3668	-2.90476	1	-1	0.662646	-10.8039	0.678716	-18.7967	-0.649777	0.17174	0.00191048	0.00306261	7.3	45.5158	2.16435	0.0703071
F3.sU086	SRR6444948	SRR6444523	F.inulin	3	Bact1	F3	2.38589	0.800455	0.890366	0.962353	-20.6125	-4.42231	0.90625	-0.592667	0.616821	-30.6251
F3.sU087	SRR6444311	SRR6443934	F.inulin	2	Bact1	F3	2.07729	0.795332	0.868201	0.972076	-18.344	-15.6628	0.9375	-0.742	0.660357	-32.9264
F3.sU088	SRR6444675	SRR6444036	F.inulin	2	Bact2	F3	1.40301	0.919858	0.974116	0.999096	-16.9684	-19.396	0.916667	0.797333	0.741493	-47.7442
F3.sU089	SRR6444536	SRR6444431	F.inulin	2	Bact2	F3	2.21558	0.739092	0.829737	0.975977	-31.5372	-29.7314	0.8	-0.67	0.650968	-45.5878
F3.sU091	SRR6444279	SRR6444461	F.inulin	2	Bact2	F3	1.97596	0.880677	0.931981	0.992864	-26.1113	-27.2453	0.833333	-0.458	0.690026	-41.8863
F3.sU092	SRR6444527	SRR6444390	F.inulin	2	Bact2	F3	1.15382	0.908578	0.95526	0.997996	-43.1187	-43.8219	0.607143	0.943333	0.675483	-41.4358
F3.sU093	SRR6444123	SRR6444531	F.inulin	2	Bact1	F3	2.21631	0.920011	0.958956	0.998218	-11.2183	-12.5555	0.970588	-0.897333	0.63519	-28.1926
F3.sU094	SRR6444549	SRR6444846	F.inulin	2	Bact1	F3	2.61244	0.902932	0.943622	0.992044	-11.8709	-13.8996	0.969697	-0.758667	0.689868	-33.3372
F3.sU096	SRR6444365	SRR6444943	F.inulin	2	Bact2	F3	1.25935	0.891362	0.965278	0.997746	-33.075	-35.1248	0.695652	0.788	0.693856	-50.5622
F3.sU097	SRR6444678	SRR6444192	F.inulin	2	Bact2	F3	1.92473	0.910062	0.946024	0.996541	-10.6373	-26.264	0.956522	0.740667	0.721673	-45.7911
F3.sU101	SRR6444849	SRR6444957	F.inulin	2	Bact1	F3	2.6388	0.826359	0.90699	0.971954	-16.8755	-3.80403	0.939394	-0.731333	0.662879	-29.8989
F3.sU120	SRR6444257	SRR6444932	F.inulin	2	Prev	F3	0.858218	0.969356	0.992447	0.999782	-19.8392	-13.9339	0.85	0.967	0.530829	-11.7853	0.59039	-21.4016	-0.649777	0.170149	0.00164146	0.00342292	7.15789	38.8947	2.18215	0.0698272
F3.sU127	SRR6444418	SRR6444419	F.potato	1	Bact2	F3	1.71067	0.852478	0.91642	0.994565	-13.5855	-12.4022	0.965517	-0.764667	0.755968	-37.33
F3.sU128	SRR6444470	SRR6444440	F.potato	2	Bact2	F3	1.74344	0.911546	0.950126	0.998577	-17.5357	-2.56369	0.928571	-0.077	0.737456	-44.2077
F3.sU129	SRR6443976	SRR6444642	F.potato	2	Bact2	F3	1.59499	0.850698	0.920556	0.992704	-22.0229	-30.4967	0.892857	-0.494	0.745569	-41.2287
F3.sU131	SRR6444131	SRR6444781	F.potato	2	Bact1	F3	1.95968	0.884999	0.969679	0.996368	-13.0082	-5.65407	0.969697	-0.792667	0.642695	-29.974
F3.sU132	SRR6445019	SRR6444904	F.potato	2	Bact2	F3	1.12684	0.931137	0.976926	0.999356	-23.6335	-19.7286	0.846154	0.839667	0.694478	-41.1126
F3.sU133	SRR6444583	SRR6445034	F.potato	1	Bact1	F3	1.90443	0.890976	0.960586	0.995105	-20.8632	-13.799	0.909091	-0.572333	0.6593	-29.3778
F3.sU149	SRR6444358	SRR6444608	F.potato	2	Bact2	F3	1.82053	0.95043	0.975631	0.999181	-0.622054	-1.27355	1	0.908	0.731436	-45.9517
F3.sU150	SRR6444082	SRR6444231	F.potato	2	Bact2	F3	1.79153	0.797863	0.891186	0.995727	-28.0092	-31.2361	0.821429	-0.520333	0.696935	-41.0571
F3.sU151	SRR6444120	SRR6445008	F.potato	2	Bact1	F3	1.58122	0.861941	0.914312	0.994913	-20.4839	-27.1303	0.903226	-0.271	0.621223	-32.7039
F3.sU152	SRR6444388	SRR6444139	F.potato	2	Bact1	F3	2.10735	0.916026	0.95695	0.996438	-23.6141	-13.387	0.870968	0.520667	0.663017	-38.634
F3.sU153	SRR6444634	SRR6444569	F.potato	2	Bact2	F3	1.47494	0.861086	0.953784	0.997042	-29.1538	-30.251	0.777778	0.0826667	0.742875	-42.5378
F3.sU154	SRR6444028	SRR6444539	F.potato	2	Bact2	F3	0.567474	0.95518	0.989089	0.99955	-32.213	-30.022	0.588235	0.999333	0.645645	-47.0949
F3.sU161	SRR6444990	SRR6445010	F.potato	2	Bact2	F3	1.16824	0.943603	0.983278	0.999411	-31.3535	-25.1021	0.730769	0.979	0.728633	-47.3346
F3.sU162	SRR6444856	SRR6444458	F.potato	3	Prev	F3	2.22685	0.72906	0.820779	0.982713	-14.128	-14.5167	0.947368	-0.754	0.627188	-19.8614	0.569121	-21.8002	-0.649777	0.17313	0.00213524	0.00281779	6.68421	44.0234	2.15174	0.0664221
F3.sU163	SRR6444469	SRR6444405	F.potato	2	Bact1	F3	2.56021	0.859095	0.926805	0.954017	-19.6721	-18.3142	0.90625	-0.498	0.623548	-32.6817
F3.sU164	SRR6444045	SRR6443887	F.potato	2	Bact1	F3	2.65583	0.731853	0.853484	0.976608	-12.1878	-13.6291	0.96875	-0.824	0.694611	-28.7524
F3.sU165	SRR6444436	SRR6444573	F.potato	2	Bact2	F3	1.42557	0.869397	0.940623	0.998967	-28.5019	-28.768	0.793103	-0.158333	0.72639	-35.8552
F3.sU166	SRR6443956	SRR6444355	F.potato	2	Bact1	F3	1.95542	0.932252	0.969408	0.998789	-19.7548	-14.0188	0.909091	0.019	0.67588	-26.6144
F3.sU184	SRR6444468	SRR6444895	F.potato	2	Bact2	F3	1.85949	0.782725	0.900051	0.981326	-17.8287	-15.0043	0.925926	-0.563333	0.730515	-43.6161
F3.sU185	SRR6444681	SRR6444269	F.potato	4	Bact1	F3	2.40865	0.742955	0.874853	0.92702	-24.9973	-28.4264	0.866667	-0.383333	0.675182	-35.7599
F3.sU186	SRR6444613	SRR6444466	F.potato	2	Bact2	F3	1.5939	0.941526	0.979063	0.99914	-28.4264	-32.8624	0.777778	0.929333	0.740263	-44.2156
F3.sU188	SRR6443985	SRR6444690	F.potato	2	Bact1	F3	2.43895	0.829206	0.879909	0.971453	-2.22575	-3.19559	1	-0.612	0.655756	-35.2947
F3.sU219	SRR6443889	SRR6444767	F.potato	2	Bact2	F3	1.83877	0.599584	0.80535	0.871409	-17.7866	-17.5641	0.933333	-0.843333	0.740338	-34.6385
F3.sU222	SRR6444565	SRR6443884	no	2	Bact1	F3	2.28534	0.88813	0.937008	0.993978	-15.6142	-22.857	0.935484	-0.177667	0.696109	-34.8799
F3.sU223	SRR6444393	SRR6444089	F.potato	2	Bact1	F3	2.51141	0.87959	0.940348	0.985736	-23.1623	-19.1682	0.878788	-0.533333	0.667157	-32.5958
F3.sU224	SRR6444278	SRR6443853	F.potato	2	Bact2	F3	2.35788	0.779163	0.878435	0.960962	-17.6084	-14.6024	0.935484	-0.905333	0.612442	-38.5501
F3.sU225	SRR6444917	SRR6443930	no	2	Bact2	F3	1.57004	0.907094	0.965659	0.997116	-27.2529	-35.2503	0.791667	0.815	0.739671	-39.206
F3.sU227	SRR6444042	SRR6444811	F.potato	2	Prev	F3	0.866407	0.920327	0.968438	0.999551	-21.4839	-20.953	0.85	0.0866667	0.567439	-25.9588	0.582955	-21.3992	-0.617716	0.175344	0.000846677	0.00215101	6	29.375	2.16114	0.0750509
F3.sU228	SRR6443937	SRR6444172	no	3	Bact1	F3	2.34241	0.793624	0.896484	0.975493	-18.2155	-15.1642	0.933333	-0.377333	0.691792	-39.8769
F3.sU229	SRR6444340	SRR6444499	no	3	Bact2	F3	1.85982	0.714752	0.835434	0.966428	-15.996	-17.9928	0.925926	-0.602	0.719788	-40.8465
F3.sU230	SRR6444143	SRR6444228	no	2	Bact1	F3	2.48828	0.881298	0.943841	0.994037	-20.0607	-23.9327	0.909091	-0.635333	0.711223	-31.2357
F3.sU233	SRR6444101	SRR6444543	no	2	Bact1	F3	1.62687	0.943353	0.975943	0.999568	-15.4973	-17.0243	0.933333	0.940667	0.543883	-36.3659
F3.sU240	SRR6444956	SRR6444080	F.potato	2	Bact1	F3	2.49994	0.814119	0.882539	0.977608	-16.6403	-13.7615	0.9375	-0.624667	0.653447	-36.0898
F3.sU242	SRR6443921	SRR6444819	no	2	Bact1	F3	2.35175	0.849416	0.922533	0.982495	-16.6795	-12.6953	0.933333	-0.255333	0.69162	-36.9127
F3.sU243	SRR6444805	SRR6444420	no	2	Bact1	F3	1.87872	0.780529	0.898809	0.986548	-12.2829	-14.1789	0.967742	-0.7	0.628804	-34.5396
F3.sU246	SRR6444353	SRR6444348	no	2	Bact1	F3	2.37219	0.838884	0.940752	0.985662	-13.4174	-20.0056	0.969697	-0.811333	0.680063	-31.0267
F3.sU247	SRR6443878	SRR6444906	F.potato	2	Bact1	F3	2.38577	0.873897	0.94357	0.988636	-12.3441	-14.5911	0.970588	-0.934	0.691519	-26.2476
F3.sU248	SRR6444225	SRR6444994	F.potato	2	Bact1	F3	2.46909	0.880159	0.934024	0.98217	-22.3693	-24.1599	0.903226	-0.126	0.68539	-36.0081
F3.sU249	SRR6444834	SRR6443856	F.potato	2	Bact2	F3	1.59514	0.715939	0.902406	0.990371	-32.7185	-22.4693	0.8125	-0.823333	0.748533	-35.3772
F3.sU250	SRR6444619	SRR6444118	F.potato	2	Bact2	F3	1.40422	0.395073	0.558027	0.601994	-28.7041	-33.1282	0.827586	-0.731667	0.748326	-40.6703
F3.sU252	SRR6444703	SRR6444871	no	2	Prev	F3	1.75408	0.763023	0.886707	0.955084	-2.20747	-2.18934	1	-1	0.662756	-10.902	0.667167	-18.5662	-0.649777	0.167199	0.00191048	0.00306261	7.3	45.5158	2.16435	0.0703071
F3.sU253	SRR6444870	SRR6444844	no	2	Bact2	F3	1.99987	0.779757	0.885253	0.992877	-28.0719	-24.2435	0.83871	-0.758667	0.725876	-35.9595
F3.sU255	SRR6444914	SRR6444641	no	2	Prev	F3	2.11327	0.716547	0.822003	0.943399	-13.1993	-4.26743	0.95	-0.904	0.596161	-11.0857	0.476456	-18.6176	-0.649777	0.168076	0.00191048	0.00306261	7.3	45.5158	2.16435	0.0703071
F3.sU257	SRR6445006	SRR6444515	no	4	Bact2	F3	1.15871	0.835263	0.910905	0.995442	-22.4049	-22.2781	0.88	-0.127667	0.715767	-45.6867
F3.sU259	SRR6444574	SRR6444235	F.potato	10	Bact1	F3	2.01747	0.602334	0.735867	0.835359	-27.0691	-31.4522	0.84375	-0.833333	0.629244	-37.2224
F3.sU261	SRR6444818	SRR6444150	F.potato	2	Bact2	F3	2.13262	0.86168	0.944649	0.989118	-13.7153	-5.53858	0.966667	-0.846667	0.674726	-37.4513
F3.sU262	SRR6444775	SRR6444283	F.potato	3	Bact2	F3	2.01421	0.802315	0.868575	0.990533	-16.6332	-20.0303	0.925926	-0.541333	0.680038	-44.8179
F3.sU264	SRR6444698	SRR6444243	no	2	Bact2	F3	1.96347	0.817156	0.939654	0.991097	-12.7444	-5.17492	0.965517	-0.806667	0.707512	-38.2229
F3.sU266	SRR6444412	SRR6445030	no	2	Bact2	F3	0.729756	0.694865	0.837089	0.98461	-20.6036	-27.5408	0.785714	0.543333	0.653696	-52.3642
F3.sU269	SRR6444513	SRR6444477	F.potato	2	Bact1	F3	2.29149	0.65955	0.760135	0.835372	-33.4217	-27.8752	0.8125	-0.64	0.612184	-39.2508
F3.sU270	SRR6443859	SRR6444034	no	2	Bact2	F3	1.59359	0.907391	0.950654	0.998944	-21.4752	-19.2254	0.892857	0.0716667	0.756944	-41.988
F3.sU271	SRR6444408	SRR6445024	F.potato	2	Prev	F3	1.69965	0.833248	0.911071	0.988977	-3.26865	-3.21456	1	-1	0.650925	-10.8045	0.631416	-19.607	-0.649777	0.177343	0.00191048	0.00306261	7.3	45.5158	2.16435	0.0703071
F3.sU274	SRR6444290	SRR6444315	no	2	Bact2	F3	2.31663	0.843574	0.953947	0.989557	-15.9586	-20.1752	0.925926	-0.456	0.615247	-42.2737
F3.sU275	SRR6444701	SRR6444929	no	2	Bact1	F3	2.10742	0.848847	0.946125	0.990055	-23.0613	-22.9504	0.903226	-0.333333	0.671925	-38.4822
F3.sU276	SRR6443904	SRR6443877	F.potato	2	Bact1	F3	2.40447	0.849701	0.915982	0.985547	-12.6687	-2.78568	0.967742	-0.53	0.688741	-36.5095
F3.sU281	SRR6444067	SRR6444884	no	2	Bact1	F3	2.53057	0.853686	0.927833	0.986265	-16.0692	-18.9927	0.9375	-0.597667	0.667417	-30.9321
F3.sU282	SRR6444425	SRR6444877	F.potato	2	Prev	F3	0.900497	0.6619	0.911416	0.937748	-32.2628	-37.186	0.631579	-0.322667	0.525806	-27.4866	0.574736	-22.3497	-0.806408	0.244477	0.00139803	0.00318499	5.75	26.2667	2.17452	0.0727685
F3.sU286	SRR6444718	SRR6444512	F.potato	2	Prev	F3	1.6593	0.916241	0.961361	0.998834	-1.6464	-2.62862	1	-0.418	0.649045	-11.1367	0.647672	-21.8647	-0.649777	0.162888	0.00213524	0.00281779	6.68421	44.0234	2.15174	0.0664221
F3.sU288	SRR6444668	SRR6444009	no	2	Bact2	F3	1.45596	0.875334	0.957627	0.997327	-29.3156	-28.706	0.814815	0.0196667	0.708853	-45.2215
F3.sU290	SRR6443989	SRR6444240	no	2	Bact2	F3	2.35734	0.804987	0.903519	0.981015	-2.55984	-22.6429	1	-0.494	0.572283	-47.1301
F3.sU291	SRR6445003	SRR6444874	F.potato	2	Bact2	F3	1.52266	0.953695	0.979726	0.999712	-22.8891	-19.6108	0.846154	0.985	0.753646	-45.3079
F3.sU295	SRR6444546	SRR6444307	no	2	Bact2	F3	1.93003	0.83734	0.908925	0.99044	-17.8453	-15.4896	0.931034	-0.724667	0.717145	-38.1634
F3.sU296	SRR6444065	SRR6444721	F.potato	4	Prev	F3	1.14507	0.741062	0.847291	0.994189	-20.8636	-17.7089	0.9	-0.814667	0.605517	-17.8474	0.564886	-20.8419	-0.705349	0.156502	0.000747068	0.00313976	6.22222	30.3791	2.14748	0.0745952
F3.sU297	SRR6444210	SRR6444451	no	2	Bact2	F3	1.46826	0.922529	0.973984	0.998461	-10.9738	-29.2767	0.954545	0.908	0.728543	-46.8647
F3.sU300	SRR6444119	SRR6444651	F.potato	2	Bact2	F3	2.03272	0.878302	0.958163	0.995807	-12.4569	-4.90512	0.967742	-0.914	0.701518	-36.169
F3.sU301	SRR6444751	SRR6444292	F.potato	2	Bact1	F3	2.67108	0.796755	0.88057	0.972438	-11.4757	-19.0293	0.96875	-0.761333	0.648436	-33.7198
F3.sU302	SRR6444194	SRR6444403	no	2	Bact2	F3	1.74958	0.848026	0.9469	0.99404	-23.9952	-24.0519	0.857143	-0.381	0.756078	-41.7576
F3.sU305	SRR6444652	SRR6443954	F.himaize	2	Bact1	F3	2.37391	0.791062	0.89676	0.965345	-17.3984	-14.1614	0.941176	-0.949333	0.686581	-25.4364
F3.sU307	SRR6444346	SRR6443906	F.inulin	3	Bact1	F3	2.48287	0.898662	0.949046	0.994233	-16.4578	-2.29812	0.939394	-0.620667	0.695129	-29.8635
F3.sU310	SRR6443886	SRR6444099	F.inulin	2	Prev	F3	1.83018	0.757916	0.848956	0.976158	-14.7416	-4.31925	0.95	-0.918	0.67488	-10.958	0.62003	-22.5535	-0.649777	0.171627	0.00213524	0.00281779	6.68421	44.0234	2.15174	0.0664221
F3.sU311	SRR6444984	SRR6444972	F.inulin	2	Bact1	F3	2.17372	0.918588	0.970354	0.993998	-11.8834	-13.1319	0.965517	0.683667	0.683856	-36.335
F3.sU312	SRR6443986	SRR6444145	F.inulin	2	Bact2	F3	1.81727	0.897299	0.957176	0.997861	-15.6947	-13.2022	0.925926	-0.0513333	0.729966	-44.4955
F3.sU313	SRR6444649	SRR6444540	F.inulin	2	Bact2	F3	1.08904	0.953102	0.982707	0.999713	-28.9655	-26.8024	0.793103	0.986	0.726904	-40.8742
F3.sU315	SRR6444406	SRR6443926	F.inulin	2	Bact2	F3	1.65266	0.875928	0.923762	0.994918	-12.2714	-17.0672	0.965517	-0.636667	0.756862	-37.8854
F3.sU316	SRR6444647	SRR6444368	F.inulin	2	Prev	F3	1.63505	0.744382	0.888406	0.92943	-12.9443	-3.62363	0.947368	-0.722	0.505714	-18.9014	0.44529	-19.9612	-0.85354	0.228038	0.00240215	0.00385078	7.38889	36.3007	2.22569	0.0718023
F3.sU317	SRR6444876	SRR6444618	F.inulin	2	Bact1	F3	2.41496	0.884145	0.930665	0.989539	-16.3365	-23.6934	0.9375	-0.465667	0.703588	-31.5242
F3.sU318	SRR6444939	SRR6444710	F.inulin	2	Bact1	F3	2.76599	0.88386	0.931325	0.986718	-11.8566	-2.30026	0.969697	-0.82	0.653902	-29.6489
F3.sU322	SRR6444664	SRR6445012	F.inulin	2	Bact1	F3	2.41158	0.835753	0.910362	0.980446	-22.1162	-25.6096	0.903226	-0.364	0.712374	-35.4153
F3.sU323	SRR6444865	SRR6444112	F.inulin	2	Bact1	F3	1.72727	0.595218	0.776682	0.912179	-29.7698	-30.4686	0.862069	-0.570667	0.640201	-36.2973
F3.sU325	SRR6444475	SRR6444071	F.inulin	2	Bact1	F3	2.30313	0.824651	0.913063	0.969536	-18.7846	-21.589	0.933333	-0.280333	0.654504	-38.2652
F3.sU326	SRR6444974	SRR6444391	F.inulin	2	Bact2	F3	1.36706	0.910359	0.965306	0.998577	-31.0095	-27.1361	0.793103	0.317667	0.757071	-40.341
F3.sU327	SRR6444320	SRR6444623	F.inulin	2	Bact1	F3	1.70596	0.797894	0.892802	0.987834	-4.22286	-4.61546	1	-0.200333	0.603648	-43.3624
F3.sU328	SRR6444019	SRR6444692	F.inulin	2	Bact2	F3	1.40319	0.916592	0.966004	0.998206	-17.0324	-24.0555	0.909091	0.898667	0.718445	-47.9371
F3.sU329	SRR6443996	SRR6444122	F.inulin	2	Bact2	F3	2.15824	0.891956	0.958772	0.993325	-17.6146	-13.9198	0.923077	0.158	0.661011	-45.4096
F3.sU331	SRR6444558	SRR6445038	F.inulin	2	Bact2	F3	2.1993	0.934402	0.977888	0.996833	-20.1792	-24.0473	0.903226	-0.410333	0.633547	-37.5096
F3.sU332	SRR6444296	SRR6444021	F.inulin	2	Bact2	F3	2.00856	0.728703	0.833156	0.957602	-3.73897	-17.3203	1	-0.830667	0.705788	-38.7478
F3.sU333	SRR6444650	SRR6444626	F.inulin	2	Bact2	F3	1.27543	0.90561	0.952141	0.998907	-28.1389	-27.2116	0.772727	0.889333	0.70362	-49.5247
F3.sU334	SRR6443953	SRR6444655	F.inulin	2	Bact1	F3	1.38522	0.528608	0.709339	0.917076	-26.2869	-22.4954	0.903226	-0.962	0.551505	-37.0074
F3.sU335	SRR6444983	SRR6444798	F.inulin	2	Bact2	F3	1.58489	0.852775	0.961435	0.991459	-23.9084	-20.5601	0.857143	-0.381333	0.75373	-41.4848
F3.sU336	SRR6444934	SRR6443914	F.inulin	2	Bact2	F3	1.5623	0.781538	0.875416	0.993435	-24.6543	-24.7828	0.857143	-0.568667	0.753182	-39.618
F3.sU338	SRR6444835	SRR6444462	F.inulin	2	Bact2	F3	1.48093	0.898189	0.94631	0.999073	-29.9952	-32.3454	0.793103	0.124667	0.756109	-38.607
F3.sU339	SRR6444755	SRR6443982	F.inulin	2	Bact2	F3	0.937551	0.952805	0.981084	0.999746	-19.986	-25.7854	0.869565	0.992667	0.695931	-46.6088
F3.sU341	SRR6443963	SRR6444907	F.inulin	2	Bact2	F3	1.0012	0.884535	0.933734	0.998198	-11.151	-13.415	0.964286	-0.416667	0.69742	-36.8644
F3.sU343	SRR6444085	SRR6444911	F.inulin	2	Prev	F3	2.38111	0.763279	0.87048	0.869285	-2.91119	-3.71406	1	-1	0.44817	-12.4427	0.225945	-20.9447	-0.649777	0.172031	0.00191048	0.00306261	7.3	45.5158	2.16435	0.0703071
F3.sU344	SRR6444309	SRR6444110	F.inulin	2	Bact2	F3	2.02177	0.81686	0.89275	0.995559	-13.4626	-4.98621	0.961538	-0.522	0.690918	-44.5232
F3.sU346	SRR6444293	SRR6444489	no	2	Bact2	F3	1.79666	0.875334	0.936801	0.99046	-30.247	-24.9442	0.793103	-0.226333	0.684331	-43.5728
F3.sU347	SRR6444375	SRR6444671	no	2	Bact1	F3	1.97778	0.863365	0.942634	0.990786	-21.1146	-20.4682	0.909091	-0.611	0.64742	-30.9356
F3.sU348	SRR6444266	SRR6444599	no	2	Bact1	F3	1.43642	0.923427	0.961912	0.999055	-20.4616	-4.39313	0.909091	-0.179667	0.590435	-31.6829
F3.sU349	SRR6444134	SRR6444006	no	2	Prev	F3	1.6512	0.708121	0.802241	0.962773	-2.81688	-2.32566	1	-1	0.619782	-11.6657	0.576177	-19.7628	-0.649777	0.158153	0.00191048	0.00306261	7.3	45.5158	2.16435	0.0703071
F3.sU350	SRR6444441	SRR6444756	no	2	Bact1	F3	2.12421	0.948762	0.978261	0.998996	-20.2244	-21.7077	0.896552	0.996	0.654424	-35.7801
F3.sU352	SRR6444048	SRR6444632	no	2	Bact2	F3	1.8976	0.894034	0.959669	0.995954	-20.4173	-22.7028	0.896552	-0.332667	0.740449	-34.3736
F3.sU353	SRR6444448	SRR6444140	no	2	Bact2	F3	1.19279	0.87474	0.958587	0.997777	-26.6637	-19.1662	0.84	0.388	0.735956	-42.6587
F3.sU354	SRR6444598	SRR6444777	no	2	Bact2	F3	1.95922	0.884239	0.944777	0.996919	-10.8578	-14.2313	0.964286	-0.426	0.724746	-43.2544
F3.sU357	SRR6444804	SRR6444754	no	2	Bact2	F3	1.93493	0.919561	0.973937	0.997109	-21.1443	-18.8117	0.892857	0.290333	0.726079	-42.1185
F3.sU358	SRR6443993	SRR6443987	no	2	Bact1	F3	1.91184	0.863649	0.920589	0.995965	-29.6373	-29.8326	0.8	0.329	0.648002	-37.1589
F3.sU359	SRR6444928	SRR6444255	no	2	Bact2	F3	1.46752	0.899673	0.966272	0.994916	-33.6534	-38.0522	0.666667	0.912667	0.71595	-49.2011
F3.sU361	SRR6444185	SRR6444937	no	2	Bact1	F3	2.39059	0.927412	0.971585	0.996844	-21.044	-12.1507	0.90625	0.329	0.692729	-33.6506
F3.sU363	SRR6443980	SRR6444483	no	2	Bact1	F3	2.51797	0.77569	0.885642	0.98464	-26.444	-26.8643	0.83871	-0.385	0.676842	-40.4262
F3.sU366	SRR6444212	SRR6444478	no	2	Prev	F3	1.21029	0.897089	0.943387	0.999575	-12.2899	-12.5677	0.95	-0.754	0.586188	-11.0974	0.561877	-18.6773	-0.649777	0.17619	0.00191048	0.00306261	7.3	45.5158	2.16435	0.0703071
F3.sU367	SRR6444552	SRR6443862	no	2	Bact2	F3	1.25573	0.896705	0.968338	0.998158	-17.3325	-23.9315	0.923077	0.142667	0.748885	-43.4148
F3.sU369	SRR6444723	SRR6444074	F.himaize	2	Bact1	F3	2.5066	0.871904	0.942318	0.977903	-11.2624	-13.8599	0.969697	-0.826	0.650687	-25.8474
F3.sU371	SRR6444467	SRR6444518	F.himaize	2	Bact2	F3	2.1592	0.865539	0.9411	0.991007	-28.6215	-28.7921	0.827586	-0.345667	0.674024	-42.0614
F3.sU373	SRR6444875	SRR6443843	F.himaize	3	Bact2	F3	1.86315	0.831107	0.903402	0.996325	-24.3272	-24.0952	0.846154	-0.2	0.651645	-48.1848
F3.sU375	SRR6444281	SRR6444350	F.himaize	2	Bact2	F3	2.00677	0.844167	0.914504	0.986776	-14.0249	-4.50723	0.962963	-0.510333	0.69621	-45.1536
F3.sU377	SRR6444822	SRR6444011	F.himaize	2	Bact2	F3	1.74085	0.725438	0.837114	0.992116	-34.4082	-36.8726	0.714286	-0.367333	0.736469	-43.4837
F3.sU378	SRR6444263	SRR6444589	F.himaize	2	Prev	F3	2.16133	0.800051	0.891588	0.971519	-16.4718	-18.573	0.9	-0.836	0.627287	-17.3481	0.588686	-20.8539	-0.705349	0.16092	0.000959434	0.0027909	6.31579	35.5789	2.12655	0.0755191
F3.sU379	SRR6444893	SRR6444587	F.himaize	2	Bact1	F3	2.90571	0.765443	0.898176	0.923283	-18.2783	-21.059	0.9375	-0.76	0.536983	-37.7698
F3.sU380	SRR6444013	SRR6444738	F.himaize	2	Bact1	F3	2.13014	0.77199	0.859574	0.974019	-24.6354	-35.1437	0.866667	-0.319	0.702974	-38.19
F3.sU382	SRR6444427	SRR6444115	F.himaize	1	Bact1	F3	1.94382	0.907486	0.945839	0.994505	-10.7659	-17.7956	0.965517	0.521	0.677802	-39.36
F3.sU384	SRR6444502	SRR6444027	F.himaize	1	Bact1	F3	2.39789	0.839453	0.904006	0.975698	-25.1943	-25.0676	0.878788	-0.596	0.679118	-32.0274
F3.sU385	SRR6444331	SRR6443966	F.himaize	2	Prev	F3	2.39568	0.847804	0.930301	0.969026	-1.32775	-2.01913	1	-1	0.599342	-10.8108	0.4208	-19.0182	-0.649777	0.151562	0.00191048	0.00306261	7.3	45.5158	2.16435	0.0703071
F3.sU386	SRR6444605	SRR6444124	F.himaize	2	Bact2	F3	1.63385	0.945384	0.983218	0.99928	-10.8916	-2.47748	0.952381	0.995333	0.676906	-53.7751
F3.sU387	SRR6444839	SRR6444260	F.himaize	2	Bact2	F3	1.63157	0.804393	0.917602	0.977365	-24.8461	-28.4242	0.826087	0.06	0.651678	-50.6704
F3.sU388	SRR6444308	SRR6444727	F.himaize	2	Prev	F3	1.49314	0.847293	0.928164	0.99533	-2.85167	-3.47806	1	-1	0.608799	-11.6369	0.623764	-20.6058	-0.649777	0.163188	0.00191048	0.00306261	7.3	45.5158	2.16435	0.0703071
F3.sU389	SRR6444201	SRR6444729	F.himaize	2	Bact2	F3	1.27069	0.856337	0.916035	0.997117	-24.2681	-23.7511	0.818182	0.497	0.72753	-49.8023
F3.sU390	SRR6444683	SRR6444471	F.himaize	3	Bact2	F3	1.07872	0.850698	0.908333	0.998154	-35.387	-37.8529	0.733333	-0.392	0.73456	-42.8903
F3.sU392	SRR6444521	SRR6443942	F.himaize	2	Prev	F3	2.35748	0.755363	0.885441	0.846866	-11.3014	-14.1478	0.95	-0.908	0.405403	-19.4855	0.299503	-21.823	-0.649777	0.184672	0.00213524	0.00342292	7.21053	41.924	2.1854	0.0711523
F3.sU393	SRR6444298	SRR6444955	F.himaize	3	Bact1	F3	2.40577	0.918019	0.952623	0.997181	-10.9514	-14.0965	0.965517	0.679333	0.650461	-41.0034
F3.sU394	SRR6444686	SRR6444422	F.himaize	2	Prev	F3	2.22186	0.863892	0.916854	0.9834	-11.9047	-14.5979	0.944444	0.0433333	0.609095	-26.9093	0.613583	-24.0029	-1.31543	0.272944	0.00272243	0.00384489	7	33	2.23317	0.0708508
F3.sU395	SRR6444363	SRR6443883	F.himaize	2	Bact2	F3	1.3661	0.955476	0.983584	0.999752	-19.87	-25.8056	0.875	0.998	0.730388	-46.489
F3.sU396	SRR6444579	SRR6443999	F.himaize	2	Bact2	F3	1.42327	0.883942	0.941425	0.995642	-22.6163	-22.6937	0.818182	0.748333	0.723868	-48.1328
F3.sU397	SRR6444410	SRR6444454	F.himaize	2	Bact1	F3	2.58589	0.840877	0.905865	0.975111	-13.1817	-4.31494	0.96875	-0.679333	0.633583	-33.4162
F3.sU398	SRR6444026	SRR6444078	F.himaize	2	Prev	F3	1.84512	0.877171	0.935427	0.99312	-1.0737	-1.62689	1	-1	0.624959	-11.219	0.592177	-20.3636	-0.649777	0.158393	0.00191048	0.00306261	7.3	45.5158	2.16435	0.0703071
F3.sU399	SRR6443880	SRR6444883	F.himaize	2	Prev	F3	1.2939	0.646067	0.761077	0.952727	-28.6773	-23.7615	0.75	-0.585333	0.607038	-27.949	0.672169	-23.8528	-0.776849	0.278283	0.00283729	0.00222159	6	33.2	2.19499	0.0650101
FDP.s1	23samp	51samp	FDP	63	Prev	FDP	1.64274	0.435904	0.536917	0.564665	-24.6757	-27.9902	0.9	-1	0.643653	-11.0564	0.557025	-20.5869	-0.649777	0.172101	0.00191048	0.00306261	7.3	45.5158	2.16435	0.0703071
FDP.s10	15samp	48samp	FDP	63	Rum	FDP	2.44214	0.499514	0.691047	0.664879	-17.4361	-19.9287	0.956522	-1	0.570585	-20.6189	0.573362	-13.1254	-0.527443	0.453677	0.00540578	0.0048336	12.5455	28.5628	2.34389	0.0755217
FDP.s100	232samp	111samp	FDP	63	Rum	FDP	2.47715	0.448008	0.576006	0.593295	-18.4727	-20.7369	0.956522	-1	0.513374	-13.0104	0.52333	-15.9905	-0.502281	0.435849	0.00491435	0.00491477	13.0435	30.7194	2.33537	0.0736347
FDP.s101	233samp	128samp	FDP	63	Rum	FDP	2.44392	0.670878	0.766186	0.803632	-15.7776	-6.76601	0.956522	-1	0.50094	-12.9335	0.513935	-22.0843	-0.502281	0.435647	0.00540578	0.00490923	12.5909	29.5844	2.3454	0.0753
FDP.s103	161samp	88samp	FDP	63	Rum	FDP	2.23957	0.508908	0.742153	0.69568	-13.3783	-15.6107	0.956522	-1	0.62781	-11.356	0.598452	-15.4858	-0.502281	0.44301	0.00491435	0.00491477	13.0435	30.7194	2.33537	0.0736347
FDP.s104	275samp	87samp	FDP	63	Rum	FDP	2.28558	0.712018	0.791448	0.905057	-3.44339	-3.99487	1	-1	0.558075	-20.2144	0.439924	-17.399	-0.486617	0.436575	0.00540578	0.00540625	12.9091	26.632	2.35581	0.0717827
FDP.s105	169samp	122samp	FDP	63	Rum	FDP	2.62365	0.767088	0.877318	0.902647	-3.27544	-4.26476	1	-1	0.585022	-12.2879	0.557231	-15.0621	-0.502281	0.440816	0.00491435	0.00491477	13.0435	30.7194	2.33537	0.0736347
FDP.s106	280samp	129samp	FDP	63	Rum	FDP	2.39673	0.745708	0.841152	0.888311	-13.1454	-15.3978	0.956522	-1	0.580421	-21.8861	0.486537	-13.1186	-0.510145	0.444632	0.00371314	0.00540625	12.2273	27.7835	2.33318	0.0735441
FDP.s107	225samp	114samp	FDP	63	Bact1	FDP	2.59915	0.758326	0.861668	0.926519	-2.77148	-4.2199	1	-0.506333	0.545242	-35.3799
FDP.s108	214samp	138samp	FDP	63	Rum	FDP	2.14192	0.790735	0.871971	0.954674	-3.77241	-4.11726	1	-1	0.569496	-12.0895	0.522178	-14.4818	-0.502281	0.436659	0.00491435	0.00491477	13.0435	30.7194	2.33537	0.0736347
FDP.s109	219samp	125samp	FDP	63	Rum	FDP	2.35548	0.604794	0.764687	0.844792	-8.1455	-8.71458	1	-1	0.632982	-11.5484	0.594623	-14.9893	-0.502281	0.442146	0.00491435	0.00491477	13.0435	30.7194	2.33537	0.0736347
FDP.s11	36samp	45samp	FDP	63	Rum	FDP	2.32917	0.449951	0.651269	0.616869	-17.3035	-19.9609	0.956522	-1	0.52025	-20.7137	0.540425	-12.6681	-0.527443	0.449635	0.00540578	0.0048336	12.5455	28.5628	2.34389	0.0755217
FDP.s110	206samp	119samp	FDP	63	Rum	FDP	2.14727	0.51312	0.780059	0.814044	-23.8015	-9.65748	0.913043	-1	0.574752	-13.4904	0.436168	-26.939	-0.502281	0.444015	0.00591884	0.00473096	11.8571	27.6143	2.34648	0.0766654
FDP.s111	273samp	115samp	FDP	63	Bact2	FDP	1.71002	0.66073	0.806993	0.907088	-32.4205	-35.1237	0.75	-0.159333	0.449179	-54.0086
FDP.s112	149samp	90samp	FDP	63	Rum	FDP	2.55627	0.869129	0.934107	0.983935	-1.54261	-2.1786	1	-1	0.623914	-11.3694	0.536527	-14.925	-0.502281	0.444819	0.00491435	0.00491477	13.0435	30.7194	2.33537	0.0736347
FDP.s113	183samp	112samp	FDP	63	Rum	FDP	2.44255	0.642047	0.834191	0.819571	-5.31189	-5.75399	1	-1	0.643999	-11.0222	0.544676	-15.2986	-0.502281	0.44064	0.00491435	0.00491477	13.0435	30.7194	2.33537	0.0736347
FDP.s114	190samp	108samp	FDP	63	Rum	FDP	2.28125	0.664399	0.81253	0.873733	-13.1403	-15.2792	0.956522	-1	0.621366	-19.4962	0.504309	-17.6883	-0.486617	0.440973	0.00540578	0.00540625	12.9091	26.632	2.35581	0.0717827
FDP.s115	188samp	62samp	FDP	63	Rum	FDP	2.31602	0.540978	0.724359	0.683558	-14.9784	-16.9198	0.956522	-1	0.579001	-11.8225	0.548434	-15.5973	-0.502281	0.440046	0.00491435	0.00491477	13.0435	30.7194	2.33537	0.0736347
FDP.s116	189samp	136samp	FDP	63	Rum	FDP	2.49609	0.631357	0.741483	0.788183	-17.828	-15.0938	0.913043	-1	0.6572	-18.9234	0.596527	-18.6506	-0.484578	0.428851	0.00540578	0.00540625	12.9091	26.4416	2.35581	0.0730603
FDP.s117	178samp	110samp	FDP	63	Rum	FDP	1.86534	0.868157	0.952728	0.993655	-11.105	-13.9514	0.956522	-0.863667	0.559658	-11.5119	0.438624	-16.5357	-0.502281	0.435431	0.00491435	0.00491477	13.0435	30.7194	2.33537	0.0736347
FDP.s118	217samp	134samp	FDP	63	Rum	FDP	2.22847	0.639456	0.757383	0.843844	-4.19999	-4.69105	1	-1	0.568333	-12.1285	0.497337	-14.981	-0.502281	0.435761	0.00491435	0.00491477	13.0435	30.7194	2.33537	0.0736347
FDP.s119	235samp	135samp	FDP	63	Rum	FDP	2.5094	0.729511	0.876436	0.953708	-3.66088	-12.08	1	-0.998667	0.629546	-12.5758	0.547645	-20.8159	-0.502281	0.449571	0.00540578	0.00540625	12.9091	26.632	2.35581	0.0717827
FDP.s12	22samp	57samp	FDP	63	Rum	FDP	2.38959	0.455134	0.637407	0.636451	-22.9405	-19.784	0.913043	-1	0.555906	-20.6556	0.553706	-12.64	-0.527443	0.451405	0.00540578	0.0048336	12.5455	28.5628	2.34389	0.0755217
FDP.s120	202samp	116samp	FDP	63	Rum	FDP	2.23162	0.868805	0.922228	0.9873	-2.23176	-3.55105	1	-1	0.628088	-11.5705	0.576457	-15.8744	-0.502281	0.438848	0.00491435	0.00491477	13.0435	30.7194	2.33537	0.0736347
FDP.s121	175samp	9samp	FDP	63	Prev	FDP	2.18803	0.724208	0.784337	0.879479	-3.31303	-3.56941	1	-1	0.498578	-11.4056	0.23788	-21.6393	-0.649777	0.139819	0.00191048	0.00306261	7.3	45.5158	2.16435	0.0703071
FDP.s122	174samp	2samp	FDP	63	Rum	FDP	2.41121	0.845805	0.923481	0.976579	-2.5005	-3.26601	1	-1	0.62374	-11.2345	0.555865	-15.2283	-0.502281	0.436228	0.00491435	0.00491477	13.0435	30.7194	2.33537	0.0736347
FDP.s123	177samp	8samp	FDP	63	Rum	FDP	2.42603	0.68999	0.792664	0.852799	-12.0278	-3.63993	0.956522	-1	0.552666	-11.7282	0.449708	-16.0478	-0.502281	0.428512	0.00491435	0.00491477	13.0435	30.7194	2.33537	0.0736347
FDP.s124	171samp	104samp	FDP	63	Rum	FDP	2.48135	0.755426	0.910119	0.94709	-14.0289	-15.7341	0.956522	-1	0.628257	-10.9972	0.618517	-14.9077	-0.502281	0.441134	0.00491435	0.00491477	13.0435	30.7194	2.33537	0.0736347
FDP.s125	229samp	105samp	FDP	63	Rum	FDP	1.85114	0.432459	0.783443	0.648684	-14.4235	-15.5125	0.956522	-1	0.571001	-19.9944	0.39616	-16.8779	-0.451458	0.447274	0.00407291	0.00540625	12.5	27.4286	2.34238	0.0726881
FDP.s126	274samp	3samp	FDP	63	Rum	FDP	2.58327	0.642695	0.738841	0.849326	-4.74264	-5.08069	1	-1	0.539622	-20.3629	0.445363	-20.5875	-0.477887	0.428516	0.00462222	0.00540625	12.6364	29.0649	2.3469	0.0747715
FDP.s127	276samp	7samp	FDP	63	Bact1	FDP	2.05894	0.561059	0.812588	0.848008	-27.04	-28.188	0.866667	-0.823667	0.609139	-35.5181
FDP.s128	157samp	6samp	FDP	63	Rum	FDP	2.04698	0.847749	0.908457	0.98631	-2.90997	-3.72043	1	-1	0.619487	-11.4667	0.440353	-15.8465	-0.502281	0.440668	0.00491435	0.00491477	13.0435	30.7194	2.33537	0.0736347
FDP.s129	168samp	101samp	FDP	63	Rum	FDP	2.67004	0.492063	0.667726	0.711586	-5.06094	-5.81766	1	-1	0.563782	-12.1216	0.586531	-14.3293	-0.502281	0.436704	0.00491435	0.00491477	13.0435	30.7194	2.33537	0.0736347
FDP.s13	34samp	261samp	FDP	63	Rum	FDP	2.48625	0.823777	0.900229	0.956249	-11.6836	-13.4851	0.956522	-0.933333	0.574379	-20.5408	0.442226	-17.5629	-0.486617	0.442145	0.00540578	0.00540625	12.9091	26.632	2.35581	0.0717827
FDP.s130	167samp	241samp	FDP	63	Rum	FDP	2.69358	0.536443	0.728851	0.78918	-14.5727	-17.4325	0.956522	-1	0.586044	-21.0835	0.591261	-17.2913	-0.496	0.438771	0.00540578	0.00428711	12.7273	26.8312	2.34989	0.0721369
FDP.s131	156samp	239samp	FDP	63	Rum	FDP	2.72911	0.487204	0.680699	0.68703	-6.60727	-6.32343	1	-1	0.556529	-12.1577	0.634596	-14.3534	-0.502281	0.446179	0.00491435	0.00491477	13.0435	30.7194	2.33537	0.0736347
FDP.s132	100samp	247samp	FDP	63	Rum	FDP	2.15151	0.249109	0.452942	0.537172	-26.3599	-24.2603	0.869565	-1	0.464848	-28.0889	0.484141	-24.148	-0.519408	0.453724	0.00449782	0.00525662	11.05	24.6211	2.34439	0.0766501
FDP.s133	1samp	244samp	FDP	63	Rum	FDP	2.27322	0.810172	0.871117	0.95843	-21.2597	-25.9009	0.863636	-0.472	0.518454	-24.7653	0.578975	-17.1664	-0.487429	0.45013	0.00450164	0.00597532	12.3333	23.9333	2.36322	0.0719998
FDP.s14	13samp	269samp	FDP	63	Rum	FDP	2.57603	0.891156	0.949495	0.985348	-10.814	-12.9207	0.956522	-0.782	0.583131	-12.6587	0.464628	-15.6258	-0.502281	0.439708	0.00491435	0.00491477	13.0435	30.7194	2.33537	0.0736347
FDP.s15	35samp	81samp	FDP	63	Bact1	FDP	2.33245	0.721321	0.835967	0.939659	-13.0676	-7.19781	0.96875	-0.838	0.618248	-30.2344
FDP.s17	39samp	257samp	FDP	63	Rum	FDP	2.54163	0.814059	0.89613	0.958044	-11.4058	-12.608	0.956522	-0.926	0.565159	-20.3482	0.442145	-17.6961	-0.486617	0.438669	0.00540578	0.00540625	12.9091	26.632	2.35581	0.0717827
FDP.s18	18samp	55samp	FDP	63	Rum	FDP	2.47919	0.668934	0.813421	0.906144	-7.05635	-7.57737	1	-1	0.63761	-11.3523	0.546652	-15.7629	-0.502281	0.430399	0.00491435	0.00491477	13.0435	30.7194	2.33537	0.0736347
FDP.s19	26samp	56samp	FDP	63	Rum	FDP	2.56915	0.551992	0.764007	0.76066	-6.39012	-7.10201	1	-1	0.637848	-11.2388	0.593371	-15.5636	-0.502281	0.443305	0.00491435	0.00491477	13.0435	30.7194	2.33537	0.0736347
FDP.s2	28samp	58samp	FDP	63	Prev	FDP	2.1466	0.544944	0.698325	0.76689	-23.4731	-21.3833	0.9	-0.971333	0.583646	-11.1286	0.370012	-20.7076	-0.649777	0.131585	0.00191048	0.00306261	7.3	45.5158	2.16435	0.0703071
FDP.s20	16samp	44samp	FDP	63	Rum	FDP	2.57492	0.68999	0.845386	0.893688	-3.88427	-5.0848	1	-1	0.636239	-11.4544	0.562596	-15.449	-0.502281	0.435234	0.00491435	0.00491477	13.0435	30.7194	2.33537	0.0736347
FDP.s21	17samp	53samp	FDP	63	Rum	FDP	2.51831	0.6793	0.832467	0.891307	-4.40503	-4.99298	1	-1	0.631378	-11.4872	0.551511	-15.9693	-0.502281	0.441647	0.00491435	0.00491477	13.0435	30.7194	2.33537	0.0736347
FDP.s22	27samp	60samp	FDP	63	Bact1	FDP	2.34512	0.550242	0.641026	0.74659	-18.6964	-15.5659	0.935484	-0.976667	0.589107	-30.7838
FDP.s23	32samp	50samp	FDP	63	Bact1	FDP	2.03944	0.500712	0.653013	0.721009	-23.0795	-29.9142	0.903226	-0.974	0.659846	-31.2445
FDP.s24	31samp	270samp	FDP	63	Rum	FDP	2.52139	0.646582	0.800979	0.764931	-4.01096	-5.0123	1	-1	0.624675	-11.745	0.447435	-15.4326	-0.502281	0.436444	0.00491435	0.00491477	13.0435	30.7194	2.33537	0.0736347
FDP.s25	33samp	253samp	FDP	63	Rum	FDP	2.37905	0.714934	0.820327	0.830682	-14.8245	-5.24707	0.956522	-1	0.621517	-11.9018	0.462946	-15.6449	-0.502281	0.429293	0.00491435	0.00491477	13.0435	30.7194	2.33537	0.0736347
FDP.s26	24samp	47samp	FDP	63	Bact2	FDP	1.72023	0.708816	0.920414	0.969024	-33.5425	-34.3208	0.777778	-0.416667	0.638673	-45.1603
FDP.s27	176samp	285samp	FDP	63	Rum	FDP	2.15127	0.676385	0.70636	0.839289	-3.60477	-14.1915	1	-0.842	0.592655	-26.1043	0.555608	-22.3579	-0.530856	0.431782	0.00394742	0.00593599	11.7	25.0947	2.36922	0.0763601
FDP.s29	19samp	71samp	FDP	63	Rum	FDP	2.43001	0.710722	0.880509	0.936859	-14.5392	-17.4273	0.956522	-1	0.631554	-11.2485	0.459096	-15.2565	-0.502281	0.437305	0.00491435	0.00491477	13.0435	30.7194	2.33537	0.0736347
FDP.s3	21samp	52samp	FDP	63	Rum	FDP	1.87111	0.52964	0.723981	0.83736	-21.084	-25.0671	0.913043	-1	0.520752	-20.4018	0.39579	-18.7188	-0.976909	0.440489	0.00537281	0.00484831	12.5	30.9524	2.34238	0.0717303
FDP.s30	238samp	66samp	FDP	63	Rum	FDP	2.13768	0.662779	0.780254	0.890447	-33.5104	-33.2663	0.714286	-0.351333	0.528892	-29.8416	0.504879	-29.5383	-1.23781	0.46049	0.00561005	0.00684502	10.1176	15.5662	2.4053	0.0787371
FDP.s31	231samp	78samp	FDP	63	Prev	FDP	2.11866	0.661134	0.710222	0.822731	-14.7111	-16.779	0.95	-0.907333	0.480758	-10.991	0.238312	-20.9597	-0.649777	0.160167	0.00191048	0.00306261	7.3	45.5158	2.16435	0.0703071
FDP.s32	208samp	74samp	FDP	63	Rum	FDP	2.3946	0.58633	0.68649	0.80491	-14.8996	-6.7059	0.954545	-1	0.621248	-11.5403	0.657582	-21.6231	-0.502281	0.435444	0.00540578	0.00540625	12.9091	26.4416	2.35581	0.0730603
FDP.s33	185samp	73samp	FDP	63	Bact1	FDP	2.32454	0.837461	0.93086	0.985623	-19.229	-26.4987	0.9	-0.185333	0.681553	-31.3614
FDP.s34	191samp	245samp	FDP	63	Prev	FDP	2.21855	0.506895	0.570228	0.489461	-19.9306	-22.4722	0.9	-0.982667	0.620528	-11.2604	0.506203	-20.7543	-0.649777	0.151678	0.00191048	0.00306261	7.3	45.5158	2.16435	0.0703071
FDP.s35	180samp	242samp	FDP	63	Rum	FDP	2.56384	0.672174	0.891205	0.912191	-4.76533	-4.77482	1	-1	0.6229	-11.447	0.569516	-15.3994	-0.502281	0.440102	0.00491435	0.00491477	13.0435	30.7194	2.33537	0.0736347
FDP.s36	151samp	283samp	FDP	63	Rum	FDP	2.38182	0.758017	0.895353	0.91192	-20.726	-23.408	0.863636	-0.534667	0.552011	-20.9579	0.464702	-16.759	-0.451458	0.459019	0.00407291	0.00540625	12.5	27.4286	2.34238	0.0726881
FDP.s37	222samp	68samp	FDP	63	Rum	FDP	2.26508	0.6184	0.661206	0.753312	-5.19903	-5.58851	1	-1	0.451817	-21.3942	0.36364	-18.3583	-0.976909	0.452633	0.00537281	0.00484831	12.5	30.9524	2.34238	0.0717303
FDP.s38	163samp	64samp	FDP	63	Rum	FDP	2.03055	0.646906	0.772964	0.90939	-4.10324	-4.58169	1	-1	0.575008	-11.6407	0.460909	-16.251	-0.502281	0.439954	0.00491435	0.00491477	13.0435	30.7194	2.33537	0.0736347
FDP.s39	279samp	83samp	FDP	63	Rum	FDP	1.97059	0.711046	0.818466	0.959778	-12.4476	-3.47106	0.956522	-1	0.556878	-11.99	0.44374	-22.6368	-0.502281	0.433403	0.00540578	0.00540625	12.9091	26.4416	2.35581	0.0730603
FDP.s4	38samp	61samp	FDP	63	Rum	FDP	2.41041	0.767412	0.85204	0.924511	-3.7689	-4.69123	1	-1	0.600629	-11.973	0.584679	-15.4925	-0.502281	0.431853	0.00491435	0.00491477	13.0435	30.7194	2.33537	0.0736347
FDP.s40	159samp	82samp	FDP	63	Rum	FDP	1.90842	0.672822	0.809929	0.959012	-4.6688	-4.52277	1	-1	0.561987	-11.838	0.439853	-16.6291	-0.502281	0.437864	0.00491435	0.00491477	13.0435	30.7194	2.33537	0.0736347
FDP.s41	187samp	127samp	FDP	63	Rum	FDP	2.14548	0.576612	0.786072	0.800536	-4.8268	-5.74025	1	-1	0.611189	-12.0383	0.564586	-17.0098	-0.502281	0.445474	0.00491435	0.00491477	13.0435	30.7194	2.33537	0.0736347
FDP.s42	192samp	77samp	FDP	63	Rum	FDP	2.3799	0.721412	0.805781	0.920531	-18.5929	-24.5141	0.909091	-0.926667	0.449103	-21.584	0.536777	-21.3061	-0.503541	0.443379	0.00597481	0.00542599	12.5238	23.9476	2.36974	0.0740498
FDP.s43	196samp	63samp	FDP	63	Rum	FDP	1.94441	0.498866	0.623307	0.597236	-16.1342	-18.9453	0.913043	-1	0.392113	-13.7843	0.469749	-14.8152	-0.502281	0.441358	0.00491435	0.00491477	13.0435	30.7194	2.33537	0.0736347
FDP.s44	181samp	4samp	FDP	63	Rum	FDP	2.2334	0.858763	0.891032	0.977863	-18.4207	-22.1643	0.909091	-0.282667	0.565019	-25.2059	0.563031	-18.3494	-0.490209	0.448333	0.00597481	0.00542599	12.5238	23.9476	2.36974	0.0740498
FDP.s45	148samp	76samp	FDP	63	Rum	FDP	2.69931	0.539683	0.795392	0.688091	-15.525	-17.7909	0.956522	-1	0.462477	-12.2748	0.439142	-15.1765	-0.502281	0.441573	0.00491435	0.00491477	13.0435	30.7194	2.33537	0.0736347
FDP.s46	145samp	67samp	FDP	63	Rum	FDP	2.46564	0.547781	0.653538	0.626721	-15.733	-18.7762	0.956522	-1	0.527561	-12.1953	0.618786	-14.537	-0.502281	0.443266	0.00491435	0.00491477	13.0435	30.7194	2.33537	0.0736347
FDP.s47	278samp	282samp	FDP	63	Rum	FDP	1.34762	0.590541	0.660316	0.813267	-29.2068	-37.055	0.722222	-0.156667	0.247865	-35.8812	0.367634	-24.8367	-1.0094	0.470745	0.00459352	0.00617681	9.2	10.6857	2.4454	0.0766529
FDP.s48	220samp	65samp	FDP	63	Rum	FDP	1.59709	0.491416	0.607845	0.719278	-28.5716	-19.8617	0.75	-0.847333	0.302071	-36.0042	0.44784	-26.7178	-0.720635	0.460732	0.00240408	0.00742892	9.375	15.8	2.40961	0.0772409
FDP.s49	224samp	84samp	FDP	63	Rum	FDP	2.57257	0.696145	0.792968	0.721328	-3.40221	-4.82077	1	-1	0.521616	-11.9859	0.569083	-14.5216	-0.502281	0.442207	0.00491435	0.00491477	13.0435	30.7194	2.33537	0.0736347
FDP.s5	29samp	41samp	FDP	63	Bact1	FDP	2.68954	0.756334	0.83372	0.9106	-13.1267	-15.6612	0.969697	-0.904	0.623481	-31.1715
FDP.s50	205samp	69samp	FDP	63	Rum	FDP	1.93791	0.526725	0.81392	0.726206	-13.7151	-6.38723	0.956522	-1	0.483132	-13.5236	0.347102	-22.301	-0.502281	0.443393	0.00537281	0.00484831	12.5	30.9524	2.34238	0.0717303
FDP.s51	186samp	123samp	FDP	63	Rum	FDP	2.55549	0.763201	0.917399	0.890471	-2.21736	-3.21207	1	-1	0.517536	-12.1467	0.48498	-17.001	-0.502281	0.433535	0.00491435	0.00491477	13.0435	30.7194	2.33537	0.0736347
FDP.s52	141samp	72samp	FDP	63	Prev	FDP	1.36192	0.472165	0.597126	0.693647	-4.81419	-4.15199	1	-1	0.637257	-10.8139	0.547489	-21.3996	-0.649777	0.161913	0.00191048	0.00306261	7.3	45.5158	2.16435	0.0703071
FDP.s53	144samp	124samp	FDP	63	Rum	FDP	2.12672	0.702948	0.816703	0.967714	-3.8392	-4.73346	1	-1	0.589078	-11.6236	0.513755	-16.1712	-0.502281	0.436872	0.00491435	0.00491477	13.0435	30.7194	2.33537	0.0736347
FDP.s54	277samp	132samp	FDP	63	Rum	FDP	1.86055	0.823129	0.930538	0.984889	-5.3462	-6.01264	1	-1	0.554282	-11.2387	0.393511	-15.6861	-0.502281	0.439288	0.00491435	0.00491477	13.0435	30.7194	2.33537	0.0736347
FDP.s55	153samp	85samp	FDP	63	Rum	FDP	2.39733	0.568513	0.779854	0.740227	-7.50575	-9.28479	1	-1	0.627629	-11.8058	0.657746	-14.4299	-0.502281	0.437336	0.00491435	0.00491477	13.0435	30.7194	2.33537	0.0736347
FDP.s56	142samp	80samp	FDP	63	Rum	FDP	2.27913	0.334629	0.711391	0.531204	-26.5096	-25.4871	0.869565	-1	0.589493	-11.5378	0.542433	-15.2152	-0.502281	0.437169	0.00491435	0.00491477	13.0435	30.7194	2.33537	0.0736347
FDP.s57	139samp	255samp	FDP	63	Bact1	FDP	2.29796	0.822374	0.89889	0.976858	-11.4617	-12.8895	0.969697	-0.842	0.624217	-27.8791
FDP.s58	170samp	252samp	FDP	63	Bact1	FDP	2.31659	0.853117	0.931564	0.988637	-12.526	-19.2741	0.967742	-0.502667	0.588535	-35.0008
FDP.s59	230samp	49samp	FDP	63	Rum	FDP	2.2014	0.536767	0.820132	0.744622	-15.9553	-19.575	0.956522	-1	0.576332	-12.2628	0.56273	-14.8691	-0.502281	0.440839	0.00491435	0.00491477	13.0435	30.7194	2.33537	0.0736347
FDP.s6	20samp	46samp	FDP	63	Bact1	FDP	2.60844	0.780814	0.867065	0.938733	-22.0265	-14.0985	0.903226	-0.536	0.619262	-30.6255
FDP.s60	201samp	262samp	FDP	63	Rum	FDP	2.59173	0.592809	0.742489	0.830451	-5.02595	-5.4158	1	-1	0.570357	-11.9437	0.52288	-14.089	-0.502281	0.437608	0.00491435	0.00491477	13.0435	30.7194	2.33537	0.0736347
FDP.s61	215samp	265samp	FDP	63	Rum	FDP	2.77758	0.706835	0.83751	0.761414	-4.32032	-5.41081	1	-1	0.546998	-12.7241	0.544898	-14.3424	-0.502281	0.441619	0.00491435	0.00491477	13.0435	30.7194	2.33537	0.0736347
FDP.s62	237samp	91samp	FDP	63	Rum	FDP	2.36766	0.666019	0.872038	0.931755	-5.70487	-6.05194	1	-1	0.613579	-11.5604	0.461304	-15.3932	-0.502281	0.444839	0.00491435	0.00491477	13.0435	30.7194	2.33537	0.0736347
FDP.s63	228samp	95samp	FDP	63	Prev	FDP	2.08603	0.675179	0.76224	0.896163	-4.73657	-5.34637	1	-1	0.431749	-11.4971	0.145949	-22.581	-0.649777	0.16667	0.00191048	0.00306261	7.3	45.5158	2.16435	0.0703071
FDP.s65	166samp	89samp	FDP	63	Rum	FDP	2.28911	0.517979	0.811447	0.786734	-22.8319	-16.5527	0.869565	-1	0.548043	-21.0244	0.532788	-19.6797	-0.527443	0.453614	0.00510877	0.00534239	12.1429	26.9143	2.35661	0.0767653
FDP.s66	210samp	131samp	FDP	63	Bact1	FDP	2.47077	0.708227	0.851453	0.872029	-22.8162	-19.729	0.903226	-0.660667	0.527605	-27.3834
FDP.s67	207samp	96samp	FDP	63	Rum	FDP	2.20407	0.835115	0.860981	0.966503	-1.6094	-2.05781	1	-1	0.571594	-11.4186	0.509634	-15.8619	-0.502281	0.439098	0.00491435	0.00491477	13.0435	30.7194	2.33537	0.0736347
FDP.s68	182samp	94samp	FDP	63	Rum	FDP	2.14804	0.560739	0.794914	0.728387	-18.5709	-16.309	0.913043	-1	0.571868	-11.3107	0.541434	-15.6217	-0.502281	0.437028	0.00491435	0.00491477	13.0435	30.7194	2.33537	0.0736347
FDP.s69	223samp	254samp	FDP	63	Rum	FDP	2.69737	0.791059	0.874514	0.944726	-2.97473	-3.64018	1	-1	0.620198	-11.3113	0.549993	-14.7262	-0.502281	0.443591	0.00491435	0.00491477	13.0435	30.7194	2.33537	0.0736347
FDP.s7	37samp	43samp	FDP	63	Bact1	FDP	2.59363	0.808995	0.863801	0.945616	-15.9183	-18.5632	0.9375	-0.663333	0.608587	-32.3556
FDP.s70	165samp	264samp	FDP	63	Rum	FDP	1.85747	0.724976	0.859599	0.969066	-13.295	-19.3661	0.954545	-0.954333	0.523987	-24.9436	0.479084	-19.2164	-0.488098	0.42312	0.00597481	0.00542599	12.4762	25.0476	2.36812	0.0745223
FDP.s71	199samp	267samp	FDP	63	Rum	FDP	2.38012	0.524781	0.668265	0.789973	-20.6773	-16.0424	0.913043	-1	0.620262	-11.7514	0.493614	-16.0997	-0.502281	0.443683	0.00491435	0.00491477	13.0435	30.7194	2.33537	0.0736347
FDP.s72	213samp	284samp	FDP	63	Rum	FDP	2.61244	0.443473	0.780175	0.478487	-16.389	-9.42155	0.956522	-1	0.4934	-12.2351	0.439304	-16.6735	-0.502281	0.445258	0.00491435	0.00491477	13.0435	30.7194	2.33537	0.0736347
FDP.s73	162samp	70samp	FDP	63	Rum	FDP	2.73582	0.535471	0.657347	0.749355	-22.433	-23.7949	0.913043	-1	0.59305	-11.9986	0.617511	-14.3989	-0.502281	0.446214	0.00491435	0.00491477	13.0435	30.7194	2.33537	0.0736347
FDP.s74	146samp	256samp	FDP	63	Rum	FDP	2.12227	0.747004	0.796797	0.934122	-15.6026	-13.5563	0.913043	-0.993333	0.509417	-13.7881	0.369652	-21.8833	-0.502281	0.43944	0.00407291	0.00540625	12.5	27.4286	2.34238	0.0726881
FDP.s75	155samp	268samp	FDP	63	Rum	FDP	2.23059	0.686751	0.77349	0.889019	-4.65531	-13.6925	1	-1	0.607169	-20.2754	0.52759	-17.6695	-0.976909	0.436977	0.00537281	0.00484831	12.5	30.9524	2.34238	0.0717303
FDP.s76	209samp	98samp	FDP	63	Rum	FDP	2.63822	0.780693	0.892714	0.925708	-1.84871	-12.3108	1	-0.887333	0.563114	-12.228	0.52196	-21.2374	-0.502281	0.430512	0.00540578	0.00540625	12.9091	26.632	2.35581	0.0717827
FDP.s77	216samp	103samp	FDP	63	Prev	FDP	1.76488	0.353422	0.392917	0.489457	-7.68431	-8.5828	1	-1	0.279843	-20.9235	0.156326	-25.3619	-0.649777	0.175062	0.00213524	0.00342292	7.21053	41.924	2.1854	0.0711523
FDP.s78	218samp	102samp	FDP	63	Prev	FDP	2.10547	0.360572	0.443848	0.488812	-7.58651	-8.72247	1	-1	0.301113	-20.5191	0.155305	-25.5449	-0.649777	0.183559	0.00213524	0.00342292	7.21053	41.924	2.1854	0.0711523
FDP.s79	226samp	97samp	FDP	63	Rum	FDP	2.30018	0.652089	0.782695	0.844424	-3.76584	-4.92363	1	-1	0.606739	-12.0898	0.583722	-15.3658	-0.502281	0.440296	0.00491435	0.00491477	13.0435	30.7194	2.33537	0.0736347
FDP.s8	30samp	54samp	FDP	63	Rum	FDP	2.31651	0.423064	0.629769	0.749348	-14.107	-16.2888	0.956522	-1	0.508117	-12.5534	0.501112	-16.6644	-0.502281	0.433154	0.00491435	0.00491477	13.0435	30.7194	2.33537	0.0736347
FDP.s80	193samp	93samp	FDP	63	Rum	FDP	2.28943	0.651442	0.749122	0.882183	-12.6181	-4.24947	0.956522	-1	0.613391	-11.7065	0.603409	-15.5131	-0.502281	0.435724	0.00491435	0.00491477	13.0435	30.7194	2.33537	0.0736347
FDP.s81	211samp	79samp	FDP	63	Rum	FDP	2.37151	0.459346	0.63965	0.623746	-25.9142	-18.2617	0.869565	-1	0.548532	-13.0097	0.536688	-25.8267	-0.502281	0.427997	0.00593837	0.00535865	12.381	26.5905	2.36486	0.0709776
FDP.s82	172samp	86samp	FDP	63	Rum	FDP	2.40845	0.811467	0.877672	0.962362	-3.64933	-4.14969	1	-1	0.65257	-10.9952	0.607072	-15.4288	-0.502281	0.442234	0.00491435	0.00491477	13.0435	30.7194	2.33537	0.0736347
FDP.s83	197samp	250samp	FDP	63	Rum	FDP	2.17891	0.769031	0.881847	0.950757	-4.34011	-4.51526	1	-1	0.592498	-11.7921	0.477437	-17.1477	-0.502281	0.432196	0.00491435	0.00491477	13.0435	30.7194	2.33537	0.0736347
FDP.s84	212samp	260samp	FDP	63	Rum	FDP	2.24131	0.760933	0.862213	0.965534	-4.40857	-5.48292	1	-1	0.599457	-11.9059	0.437087	-16.6855	-0.502281	0.436587	0.00491435	0.00491477	13.0435	30.7194	2.33537	0.0736347
FDP.s85	234samp	263samp	FDP	63	Bact1	FDP	2.34521	0.784799	0.882082	0.950442	-17.7945	-14.0303	0.939394	-0.850333	0.564343	-26.6771
FDP.s86	164samp	258samp	FDP	63	Rum	FDP	2.59523	0.693554	0.771676	0.798837	-18.9502	-5.45732	0.913043	-0.984667	0.544484	-12.1867	0.593813	-15.2693	-0.502281	0.442905	0.00491435	0.00491477	13.0435	30.7194	2.33537	0.0736347
FDP.s87	152samp	251samp	FDP	63	Rum	FDP	2.27722	0.531584	0.655986	0.58373	-18.684	-16.6751	0.913043	-1	0.477274	-20.9638	0.514794	-17.212	-0.976909	0.448629	0.00537281	0.00484831	12.5	30.9524	2.34238	0.0717303
FDP.s88	154samp	271samp	FDP	63	Rum	FDP	2.48238	0.71299	0.816259	0.849095	-4.15335	-4.7468	1	-1	0.536341	-12.0217	0.490279	-14.7365	-0.502281	0.45203	0.00491435	0.00491477	13.0435	30.7194	2.33537	0.0736347
FDP.s89	179samp	120samp	FDP	63	Rum	FDP	2.10321	0.640428	0.819014	0.851642	-22.7217	-17.2489	0.857143	-0.845333	0.522841	-30.6165	0.62123	-18.6933	-0.380956	0.449834	0.00338278	0.00595216	10.7895	23.4795	2.36442	0.0770914
FDP.s9	25samp	42samp	FDP	63	Rum	FDP	2.31072	0.484289	0.701653	0.749333	-14.4217	-6.75375	0.956522	-1	0.507279	-12.9437	0.482867	-16.4971	-0.502281	0.438681	0.00491435	0.00491477	13.0435	30.7194	2.33537	0.0736347
FDP.s90	140samp	259samp	FDP	63	Rum	FDP	2.41859	0.854875	0.917024	0.972202	-3.14069	-3.33882	1	-1	0.584006	-12.2914	0.639441	-15.5718	-0.502281	0.446237	0.00491435	0.00491477	13.0435	30.7194	2.33537	0.0736347
FDP.s91	195samp	240samp	FDP	63	Rum	FDP	2.36766	0.648202	0.74919	0.797057	-14.8278	-17.407	0.956522	-1	0.530538	-13.3372	0.47658	-15.5119	-0.502281	0.431684	0.00491435	0.00491477	13.0435	30.7194	2.33537	0.0736347
FDP.s92	227samp	246samp	FDP	63	Rum	FDP	2.19224	0.582443	0.684788	0.785077	-14.1307	-6.69305	0.956522	-1	0.459014	-14.3191	0.425063	-22.6374	-0.502281	0.442254	0.00514607	0.00493288	12.4091	29.5844	2.33933	0.0752743
FDP.s93	147samp	118samp	FDP	63	Prev	FDP	1.99083	0.691522	0.803625	0.900036	-3.97146	-4.68093	1	-1	0.569389	-11.5832	0.354276	-21.8905	-0.649777	0.170297	0.00191048	0.00306261	7.3	45.5158	2.16435	0.0703071
FDP.s94	184samp	126samp	FDP	63	Rum	FDP	2.25717	0.569809	0.755512	0.702555	-18.612	-17.5447	0.913043	-1	0.456676	-12.7269	0.421817	-21.0379	-0.502281	0.434022	0.00540578	0.00540625	12.9091	26.632	2.35581	0.0717827
FDP.s95	203samp	99samp	FDP	63	Prev	FDP	1.93734	0.853933	0.94305	0.989294	-12.8612	-14.0212	0.95	-0.902667	0.60893	-11.6316	0.478113	-21.4349	-0.649777	0.167258	0.00191048	0.00306261	7.3	45.5158	2.16435	0.0703071
FDP.s96	106samp	249samp	FDP	63	Prev	FDP	2.26527	0.484423	0.554118	0.622479	-19.8486	-17.3014	0.9	-1	0.539433	-19.3066	0.500354	-20.5923	-0.85354	0.274573	0.00213524	0.00342292	7.36842	40.538	2.19503	0.0712953
FDP.s97	107samp	248samp	FDP	63	Rum	FDP	2.37593	0.641075	0.744765	0.81752	-4.13426	-4.37087	1	-1	0.532857	-12.0055	0.57358	-15.6373	-0.502281	0.433481	0.00491435	0.00491477	13.0435	30.7194	2.33537	0.0736347
FDP.s98	194samp	12samp	FDP	63	Rum	FDP	2.25571	0.406868	0.574362	0.546862	-16.8236	-19.0248	0.956522	-1	0.57331	-20.5744	0.521828	-17.355	-0.976909	0.441812	0.00537281	0.00484831	12.5	30.9524	2.34238	0.0717303
FDP.s99	236samp	11samp	FDP	63	Rum	FDP	2.59431	0.738581	0.808726	0.836595	-11.7466	-3.38716	0.956522	-1	0.584684	-12.1525	0.49158	-14.4926	-0.502281	0.435623	0.00491435	0.00491477	13.0435	30.7194	2.33537	0.0736347
FIBER.ADAPT02	SRR6185276	SRR6185260	no	21	Rum	FIBER	2.6022	0.679948	0.820256	0.834558	-2.87637	-3.91477	1	-1	0.520049	-11.9322	0.520292	-13.8143	-0.502281	0.441103	0.00491435	0.00491477	13.0435	30.7194	2.33537	0.0736347
FIBER.ADAPT03	SRR6185259	SRR6185212	no	21	Rum	FIBER	2.48272	0.66861	0.843647	0.808291	-12.9694	-4.94066	0.956522	-1	0.582571	-11.9564	0.453184	-22.7392	-0.502281	0.437423	0.00462222	0.00540625	12.6364	29.0649	2.3469	0.0747715
FIBER.ADAPT04	SRR6185278	SRR6185262	no	21	Rum	FIBER	2.3828	0.801101	0.920154	0.952213	-3.72048	-3.93235	1	-1	0.598964	-10.931	0.537859	-14.3767	-0.502281	0.445956	0.00491435	0.00491477	13.0435	30.7194	2.33537	0.0736347
FIBER.ADAPT05	SRR6185261	SRR6185191	no	21	Rum	FIBER	2.45354	0.650794	0.806244	0.729727	-3.75925	-4.75865	1	-1	0.574779	-11.8891	0.468094	-15.1917	-0.502281	0.440737	0.00491435	0.00491477	13.0435	30.7194	2.33537	0.0736347
FIBER.ADAPT06	SRR6185236	SRR6185264	no	21	Rum	FIBER	2.4522	0.797214	0.886125	0.93059	-16.7124	-3.59354	0.909091	-0.665667	0.594769	-21.736	0.597527	-22.551	-0.503541	0.43669	0.00597481	0.00542599	12.5238	23.9476	2.36974	0.0740498
FIBER.ADAPT08	SRR6185235	SRR6185263	no	21	Rum	FIBER	2.47433	0.783285	0.874796	0.926617	-3.9764	-12.931	1	-0.867333	0.564199	-12.5777	0.485334	-22.2992	-0.502281	0.439321	0.00462222	0.00540625	12.6364	29.0649	2.3469	0.0747715
FIBER.ADAPT09	SRR6185165	SRR6185188	no	21	Prev	FIBER	2.42855	0.679265	0.842048	0.844247	-3.77299	-4.38595	1	-1	0.547776	-11.8721	0.406966	-19.8562	-0.649777	0.15325	0.00191048	0.00306261	7.3	45.5158	2.16435	0.0703071
FIBER.ADAPT10	SRR6185238	SRR6185166	no	21	Prev	FIBER	1.08397	0.325077	0.340477	0.632183	-19.2529	-5.31616	0.9	-1	0.546737	-12.259	0.542519	-28.0217	-0.649777	0.184933	0.00184665	0.00339255	6.88889	34.6536	2.1938	0.0682531
FIBER.ADAPT11	SRR6185167	SRR6185190	no	21	Rum	FIBER	2.50687	0.694849	0.85617	0.771201	-3.32399	-4.49843	1	-1	0.472246	-13.4768	0.468115	-15.1425	-0.502281	0.435782	0.00491435	0.00491477	13.0435	30.7194	2.33537	0.0736347
FIBER.ADAPT12	SRR6185241	SRR6185168	no	21	Rum	FIBER	2.04772	0.753806	0.897493	0.935809	-21.6373	-24.6416	0.869565	-0.870333	0.442136	-24.735	0.438349	-20.6332	-0.478384	0.425684	0.00510877	0.00597532	12.4762	25.5476	2.36812	0.0742183
FIBER.ADAPT13	SRR6185169	SRR6185186	no	21	Rum	FIBER	2.39163	0.735666	0.880328	0.892405	-2.29198	-3.09915	1	-1	0.490604	-12.1607	0.455077	-13.7476	-0.502281	0.438029	0.00491435	0.00491477	13.0435	30.7194	2.33537	0.0736347
FIBER.ADAPT14	SRR6185227	SRR6185170	no	21	Rum	FIBER	2.68892	0.698737	0.856477	0.821896	-14.4228	-17.9039	0.956522	-1	0.538645	-20.514	0.551128	-17.4474	-0.484578	0.422308	0.00540578	0.00540625	12.9091	26.4416	2.35581	0.0730603
FIBER.ADAPT15	SRR6185171	SRR6185249	no	21	Prev	FIBER	2.36361	0.664709	0.787343	0.834374	-4.09984	-4.1765	1	-1	0.528572	-12.6954	0.46238	-18.6891	-0.649777	0.133502	0.00191048	0.00306261	7.3	45.5158	2.16435	0.0703071
FIBER.ADAPT16	SRR6185225	SRR6185172	no	21	Rum	FIBER	2.17771	0.829608	0.933614	0.964826	-2.4048	-3.06142	1	-1	0.572225	-11.9812	0.415407	-16.334	-0.502281	0.446857	0.00491435	0.00491477	13.0435	30.7194	2.33537	0.0736347
FIBER.ADAPT17	SRR6185173	SRR6185251	no	21	Prev	FIBER	2.4176	0.730592	0.837736	0.864451	-18.3368	-13.7005	0.9	-0.829333	0.495409	-13.8187	0.364428	-22.8093	-0.63512	0.163023	0.00213524	0.00342292	7.31579	40.5789	2.19184	0.0702317
FIBER.ADAPT19	SRR6185174	SRR6185252	no	21	Rum	FIBER	2.25636	0.755426	0.879075	0.906569	-12.1695	-19.4425	0.954545	-0.884667	0.523358	-12.9049	0.38358	-18.3131	-0.486617	0.437346	0.00540578	0.00540625	12.9091	26.632	2.35581	0.0717827
FIBER.ADAPT20	SRR6185230	SRR6185292	no	21	Rum	FIBER	2.63217	0.876903	0.938348	0.974374	-10.7742	-2.39599	0.956522	-0.808667	0.615158	-11.5021	0.654063	-14.5161	-0.502281	0.43594	0.00491435	0.00491477	13.0435	30.7194	2.33537	0.0736347
FIBER.ADAPT21	SRR6185291	SRR6185246	no	21	Rum	FIBER	2.38563	0.705215	0.826452	0.79344	-11.1602	-3.68955	0.956522	-1	0.540344	-12.614	0.433362	-21.3247	-0.502281	0.439673	0.00540578	0.00540625	12.9091	26.632	2.35581	0.0717827
FIBER.ADAPT23	SRR6185290	SRR6185247	no	21	Prev	FIBER	1.91241	0.709908	0.762616	0.891373	-2.46631	-3.78159	1	-1	0.573077	-12.7373	0.583166	-19.9699	-0.649777	0.17227	0.00191048	0.00306261	7.3	45.5158	2.16435	0.0703071
FIBER.ADAPT24	SRR6185222	SRR6185289	no	21	Rum	FIBER	2.60547	0.815355	0.926272	0.887502	-11.142	-3.4089	0.954545	-0.747	0.553974	-20.9106	0.436172	-24.9088	-0.486617	0.440225	0.00580835	0.00519743	12.2381	23.4619	2.35993	0.0744472
FIBER.ADAPT25	SRR6185288	SRR6185243	no	21	Rum	FIBER	2.43052	0.807256	0.91225	0.95432	-13.233	-16.0157	0.956522	-0.930667	0.561647	-20.513	0.425387	-23.1949	-0.502281	0.443565	0.00462222	0.00540625	12.6364	29.0649	2.3469	0.0747715
FIBER.ADAPT26	SRR6185268	SRR6185287	no	21	Rum	FIBER	2.47347	0.82896	0.936023	0.953668	-2.53278	-2.90076	1	-1	0.590526	-11.8516	0.616013	-15.0142	-0.502281	0.448979	0.00491435	0.00491477	13.0435	30.7194	2.33537	0.0736347
FIBER.ADAPT28	SRR6185265	SRR6185286	no	21	Prev	FIBER	2.50037	0.769408	0.903204	0.908475	-3.3619	-4.271	1	-1	0.540861	-11.3456	0.401001	-20.2757	-0.649777	0.175127	0.00191048	0.00306261	7.3	45.5158	2.16435	0.0703071
FIBER.ADAPT29	SRR6185285	SRR6185197	no	21	Rum	FIBER	2.29737	0.67185	0.848776	0.845183	-15.98	-6.56888	0.956522	-1	0.489338	-13.4795	0.359797	-18.958	-0.422314	0.442061	0.00535514	0.00471308	12.2727	28.355	2.33472	0.0751666
FIBER.ADAPT30	SRR6185271	SRR6185294	no	21	Rum	FIBER	2.64466	0.795918	0.878381	0.922646	-13.3685	-4.56189	0.956522	-0.915333	0.5796	-11.4327	0.589859	-14.3978	-0.502281	0.444767	0.00491435	0.00491477	13.0435	30.7194	2.33537	0.0736347
FIBER.ADAPT31	SRR6185293	SRR6185237	no	21	Rum	FIBER	2.41738	0.768707	0.910325	0.897712	-2.69003	-2.81937	1	-1	0.573059	-12.2938	0.504315	-14.7241	-0.502281	0.436013	0.00491435	0.00491477	13.0435	30.7194	2.33537	0.0736347
FIBER.ADAPT32	SRR6185269	SRR6185219	no	21	Rum	FIBER	2.51944	0.586978	0.770592	0.719831	-20.8263	-7.10363	0.913043	-1	0.491317	-12.9612	0.577049	-21.547	-0.502281	0.442172	0.00540578	0.0048336	12.5455	28.5628	2.34389	0.0755217
FIBER.ADAPT33	SRR6185220	SRR6185201	no	21	Rum	FIBER	2.37776	0.76806	0.911202	0.915505	-2.95507	-2.80323	1	-1	0.53997	-11.9612	0.523951	-14.9123	-0.502281	0.434762	0.00491435	0.00491477	13.0435	30.7194	2.33537	0.0736347
FIBER.ADAPT34	SRR6185273	SRR6185217	no	21	Rum	FIBER	2.65088	0.766116	0.870677	0.918324	-3.14386	-3.62063	1	-1	0.583962	-12.293	0.59825	-15.2367	-0.502281	0.431783	0.00491435	0.00491477	13.0435	30.7194	2.33537	0.0736347
FIBER.ADAPT37	SRR6185218	SRR6185199	no	21	Rum	FIBER	2.30541	0.740201	0.860271	0.910055	-4.33517	-5.15666	1	-0.833	0.531298	-27.8244	0.417036	-28.1298	-0.502281	0.431908	0.00591884	0.00493984	11.8095	26.5476	2.34477	0.0773658
FIBER.ADAPT38	SRR6185256	SRR6185215	no	21	Rum	FIBER	2.31202	0.632977	0.865303	0.788776	-13.8543	-15.927	0.956522	-1	0.635366	-20.477	0.539771	-17.3911	-0.486617	0.446721	0.00540578	0.00540625	12.9091	26.632	2.35581	0.0717827
FIBER.ADAPT39	SRR6185255	SRR6185216	Prebiotic	21	Rum	FIBER	2.6053	0.642371	0.839762	0.742083	-4.92545	-5.88848	1	-1	0.596444	-11.8273	0.544397	-14.4568	-0.502281	0.437953	0.00491435	0.00491477	13.0435	30.7194	2.33537	0.0736347
FIBER.ADAPT40	SRR6185258	SRR6185213	no	21	Rum	FIBER	2.4789	0.709427	0.862308	0.844467	-13.4979	-16.0884	0.956522	-1	0.597238	-11.4638	0.494676	-15.6468	-0.502281	0.432192	0.00491435	0.00491477	13.0435	30.7194	2.33537	0.0736347
FIBER.ADAPT42	SRR6185257	SRR6185214	no	21	Rum	FIBER	2.46662	0.784257	0.915922	0.942459	-14.6134	-16.5504	0.956522	-0.938667	0.643456	-20.0553	0.574631	-18.0346	-0.477887	0.440111	0.00462222	0.00540625	12.6364	29.0649	2.3469	0.0747715
FMTd.aa	SRR9219205	SRR9219204	no	54	Bact1	FMTd	2.35286	0.686308	0.836638	0.980101	-20.999	-18.339	0.931034	-0.515333	0.658732	-34.029
FMTd.ae	SRR9219206	SRR9219211	no	1	Bact2	FMTd	1.3502	0.844761	0.949388	0.994799	-27.5154	-30.4725	0.827586	-0.471333	0.710543	-45.613
FMTd.ag	SRR9219217	SRR9219218	no	32	Prev	FMTd	1.33932	0.87002	0.963378	0.988416	-11.4487	-2.58746	0.941176	0.314667	0.588976	-25.4445	0.738067	-21.9293	-1.31543	0.263453	0.00272243	0.00384489	7	33	2.23317	0.0708508
FMTd.ah	SRR9219219	SRR9219220	no	62	Bact2	FMTd	1.87531	0.900267	0.960692	0.998557	-17.9017	-24.2542	0.928571	-0.215333	0.673123	-44.5456
FMTd.ai	SRR9219221	SRR9219222	no	36	Bact2	FMTd	1.04784	0.889581	0.940301	0.998119	-27.6732	-32.116	0.814815	0.202	0.688468	-47.4367
FMTd.ak	SRR9218923	SRR9218922	no	54	Bact2	FMTd	1.09056	0.918077	0.966776	0.999628	-28.5882	-21.4719	0.814815	0.609333	0.714902	-41.1516
FMTd.al	SRR9218921	SRR9218920	no	35	Bact2	FMTd	1.57027	0.869397	0.9204	0.991068	-21.7895	-29.3119	0.9	-0.689333	0.748068	-39.6033
FMTd.am	SRR9218584	SRR9218579	no	1	Bact2	FMTd	0.923023	0.864351	0.942743	0.998552	-32.9822	-37.1696	0.730769	0.333667	0.673168	-45.789
FMTd.an	SRR9218937	SRR9218938	no	1	Bact2	FMTd	2.36517	0.638172	0.833892	0.947339	-13.911	-6.75077	0.96875	-0.99	0.590145	-33.4416
FMTd.ao	SRR9219293	SRR9219294	no	3	Bact2	FMTd	1.77785	0.819234	0.906626	0.978929	-16.6047	-2.4256	0.923077	-0.404	0.67257	-46.9771
FMTd.ba	SRR9218397	SRR9218400	no	2	Bact2	FMTd	1.19233	0.897002	0.945889	0.995718	-17.6603	-20.9541	0.916667	0.528	0.718562	-46.5416
FMTd.bc	SRR9218672	SRR9218673	no	3	Bact2	FMTd	0.958383	0.907391	0.956491	0.996038	-28.829	-35.7958	0.782609	0.851333	0.66628	-47.9769
FMTd.bh	SRR9218644	SRR9218645	no	1	Bact1	FMTd	1.95653	0.887845	0.969481	0.993376	-16.1618	-12.8983	0.928571	0.567333	0.599154	-37.8782
FMTd.bj	SRR9218508	SRR9218766	no	1	Bact2	FMTd	1.77681	0.862867	0.950812	0.997564	-17.9168	-14.34	0.933333	-0.759	0.719194	-39.5909
FMTd.bl	SRR9219139	SRR9219140	no	12	Bact2	FMTd	1.19553	0.898189	0.955141	0.998332	-26.6194	-20.1869	0.866667	-0.450667	0.717813	-35.2579
FMTd.bm	SRR9218567	SRR9219259	no	62	Prev	FMTd	0.966083	0.796221	0.940092	0.985842	-20.672	-18.454	0.85	-0.628	0.566458	-21.3526	0.707042	-26.021	-0.85354	0.257523	0.00122328	0.0035584	6.29412	29.2574	2.1835	0.077537
FMTd.bp	SRR9219258	SRR9219257	no	6	Prev	FMTd	0.519608	0.971399	0.992756	0.999914	-22.8455	-14.3123	0.789474	0.998667	0.480671	-18.7057	0.543658	-22.257	-0.649777	0.212544	0.00240215	0.00385078	7.27778	35.6732	2.2188	0.0722855
FMTd.br	SRR9218390	SRR9218391	no	1	Bact1	FMTd	2.43244	0.797894	0.909258	0.982447	-17.4088	-24.0717	0.935484	-0.548667	0.651883	-36.4815
FMTd.bs	SRR9219003	SRR9218389	no	27	Prev	FMTd	1.53992	0.877426	0.96073	0.988133	-11.5834	-12.9424	0.947368	-0.311333	0.568591	-17.666	0.632709	-19.7357	-0.705349	0.137159	0.000959434	0.0027909	6.31579	35.5789	2.12655	0.0755191
FMTd.bw	SRR9219344	SRR9219343	no	61	Bact2	FMTd	1.39222	0.88127	0.967122	0.996882	-21.661	-20.6967	0.892857	-0.292333	0.732957	-41.5593
FMTd.cc	SRR9218440	SRR9218536	no	41	Bact1	FMTd	1.72826	0.927697	0.979893	0.999132	-5.44637	-4.89585	1	-0.743	0.558555	-30.3587
FMTd.ce	SRR9218436	SRR9218437	no	62	Bact1	FMTd	2.2026	0.461429	0.669368	0.785783	-34.8784	-35.931	0.766667	-0.849333	0.577961	-44.3106
FMTd.cg	SRR9218432	SRR9219198	no	59	Bact1	FMTd	1.67029	0.867065	0.956731	0.99724	-17.403	-14.0407	0.939394	-0.735333	0.563458	-30.0651
FMTd.ch	SRR9219196	SRR9219309	no	47	Bact1	FMTd	1.60098	0.890122	0.939436	0.998176	-27.921	-20.3044	0.84375	0.00866667	0.543322	-28.4617
FMTd.cj	SRR9219201	SRR9219313	no	13	Bact1	FMTd	2.27449	0.7922	0.900298	0.977617	-28.9806	-28.3585	0.827586	0.062	0.666558	-37.7173
FMTd.cl	SRR9219337	SRR9219338	no	1	Bact1	FMTd	2.16389	0.885283	0.950887	0.993271	-22.6451	-21.7991	0.909091	-0.523333	0.655416	-26.3472
FMTd.co	SRR9219664	SRR9219665	no	1	Bact1	FMTd	2.15468	0.898662	0.952738	0.994447	-2.23883	-12.6897	1	-0.0526667	0.647194	-30.2839
FMTd.cp	SRR9219751	SRR9219754	no	30	Bact1	FMTd	2.6151	0.756903	0.929346	0.924591	-15.9851	-18.9534	0.935484	-0.660667	0.588062	-33.9911
FMTd.cs	SRR9219749	SRR9219756	no	40	Bact2	FMTd	1.31004	0.916889	0.970656	0.999375	-21.0301	-25.451	0.9	-0.285333	0.728375	-43.2782
FMTd.ct	SRR9219733	SRR9219734	no	7	Bact2	FMTd	1.02197	0.94954	0.975814	0.999843	-21.5478	-27.0671	0.88	0.979333	0.696965	-46.7639
FMTd.cu	SRR9219731	SRR9219732	no	21	Bact1	FMTd	2.66553	0.591517	0.758764	0.832534	-27.1958	-28.3584	0.875	-0.885333	0.591769	-34.8925
FMTd.cv	SRR9219629	SRR9219630	no	51	Bact2	FMTd	1.06411	0.854556	0.918211	0.998263	-29.6285	-20.4796	0.814815	-0.118333	0.697176	-44.3855
FMTd.cw	SRR9219627	SRR9219628	no	53	Bact2	FMTd	1.59342	0.865242	0.945871	0.99844	-29.6316	-23.9866	0.793103	-0.308	0.741122	-42.3626
FMTd.cy	SRR9219689	SRR9219688	no	43	Bact1	FMTd	1.70091	0.753202	0.908136	0.978956	-24.5023	-13.9736	0.878788	-0.763333	0.595986	-31.5224
FMTd.db	SRR9219683	SRR9219682	no	48	Bact1	FMTd	2.12061	0.651295	0.838637	0.969337	-34.9303	-25.919	0.757576	-0.643333	0.661864	-29.9382
FMTd.dd	SRR9219632	SRR9219633	no	62	Bact2	FMTd	1.25419	0.90561	0.94943	0.997566	-33.8928	-38.7102	0.733333	0.0303333	0.727116	-41.5796
FMTd.df	SRR9219635	SRR9219636	no	55	Bact2	FMTd	0.789424	0.885723	0.964951	0.998761	-34.7396	-40.5482	0.692308	0.614667	0.690681	-45.7552
FMTd.dg	SRR9219637	SRR9219638	no	15	Bact2	FMTd	1.27158	0.950134	0.979825	0.999677	-17.1247	-20.4621	0.928571	0.796333	0.719151	-41.4016
FMTd.dh	SRR9219639	SRR9219640	no	12	Bact2	FMTd	0.888962	0.714752	0.836674	0.954522	-28.4534	-25.1433	0.814815	-0.474667	0.703092	-42.5623
FMTd.di	SRR9219600	SRR9219599	no	19	Bact2	FMTd	1.06781	0.884535	0.952548	0.998648	-27.0477	-25.1783	0.83871	-0.612	0.710558	-37.0325
FMTd.dj	SRR9219602	SRR9219601	no	19	Bact2	FMTd	1.91064	0.627189	0.817466	0.917934	-22.4866	-20.1851	0.875	-0.334	0.590395	-46.9841
FMTd.dk	SRR9219604	SRR9219603	no	6	Bact1	FMTd	2.20594	0.720751	0.888689	0.971788	-17.4291	-3.76572	0.933333	-0.606667	0.659189	-35.7633
FMTd.dl	SRR9219606	SRR9219605	no	6	Bact2	FMTd	1.31385	0.924607	0.97461	0.998728	-17.0371	-14.0908	0.933333	-0.351	0.739399	-38.0148
HFD.s10	2624.9105s	8159.9586s	HFD	14	Rum	HFD	2.21933	0.763524	0.860553	0.966469	-22.9387	-22.368	0.869565	-0.750333	0.636061	-11.156	0.565399	-16.1619	-0.502281	0.444607	0.00491435	0.00491477	13.0435	30.7194	2.33537	0.0736347
HFD.s101	8238.0260s	4639.0326s	HFD	14	Rum	HFD	2.43723	0.56171	0.699381	0.656299	-13.6446	-18.0744	0.954545	-1	0.631393	-11.4606	0.577497	-22.2215	-0.502281	0.442692	0.00462222	0.00540625	12.6364	29.0649	2.3469	0.0747715
HFD.s102	1392.3321s	6461.4097s	HFD	14	Rum	HFD	2.26547	0.810496	0.892433	0.963554	-2.45352	-2.98029	1	-1	0.622567	-11.9521	0.527096	-15.8587	-0.502281	0.440151	0.00491435	0.00491477	13.0435	30.7194	2.33537	0.0736347
HFD.s103	5472.9593s	8163.5861s	HFD	14	Rum	HFD	2.60613	0.691934	0.8168	0.853976	-5.01096	-5.57953	1	-1	0.637159	-11.274	0.480089	-16.4162	-0.502281	0.432333	0.00491435	0.00491477	13.0435	30.7194	2.33537	0.0736347
HFD.s104	3263.9393s	8593.3754s	HFD	14	Rum	HFD	2.48161	0.864593	0.947515	0.978786	-2.38229	-2.74711	1	-1	0.648303	-11.1598	0.572372	-16.6659	-0.502281	0.436688	0.00491435	0.00491477	13.0435	30.7194	2.33537	0.0736347
HFD.s105	1878.5586s	4954.3942s	HFD	14	Rum	HFD	2.29252	0.737933	0.845734	0.897406	-3.71883	-3.93167	1	-1	0.584346	-11.5191	0.451746	-15.5741	-0.502281	0.431176	0.00491435	0.00491477	13.0435	30.7194	2.33537	0.0736347
HFD.s106	1404.6232s	3821.1911s	HFD	14	Rum	HFD	2.36689	0.606414	0.812415	0.77598	-5.45163	-7.15351	1	-1	0.60229	-12.6173	0.625592	-16.2689	-0.502281	0.442876	0.00491435	0.00491477	13.0435	30.7194	2.33537	0.0736347
HFD.s107	9117.9107s	6226.5533s	HFD	14	Rum	HFD	2.50983	0.826369	0.915658	0.953263	-3.03235	-3.79171	1	-1	0.630235	-11.372	0.586268	-14.8403	-0.502281	0.431887	0.00491435	0.00491477	13.0435	30.7194	2.33537	0.0736347
HFD.s108	2117.9944s	4175.9833s	HFD	14	Rum	HFD	2.01695	0.757046	0.879882	0.967874	-14.7244	-16.6828	0.956522	-1	0.592435	-11.2311	0.504611	-15.7077	-0.502281	0.435484	0.00491435	0.00491477	13.0435	30.7194	2.33537	0.0736347
HFD.s109	1392.1313s	2824.8553s	HFD	14	Rum	HFD	2.66586	0.561386	0.800461	0.825057	-8.64508	-8.47746	1	-1	0.600912	-11.9027	0.546711	-15.5277	-0.502281	0.43777	0.00491435	0.00491477	13.0435	30.7194	2.33537	0.0736347
HFD.s111	3961.1723s	1095.1675s	HFD	14	Rum	HFD	1.84157	0.565598	0.616172	0.760364	-25.4205	-27.5569	0.869565	-1	0.501171	-24.7361	0.410345	-19.2284	-0.564535	0.434997	0.00448076	0.005354	12.1429	27.6143	2.35661	0.0770493
HFD.s112	6967.5176s	0455.3042s	HFD	14	Rum	HFD	2.49638	0.823777	0.90299	0.982037	-12.8589	-14.9386	0.956522	-0.922	0.605349	-19.7052	0.449603	-18.6909	-0.477887	0.436553	0.00462222	0.00540625	12.6364	29.0649	2.3469	0.0747715
HFD.s114	7692.2944s	8392.9118s	HFD	14	Rum	HFD	2.21515	0.703596	0.830947	0.888003	-18.6989	-24.189	0.909091	-0.894	0.553414	-24.5113	0.432315	-24.6451	-0.979564	0.450085	0.00659819	0.00595406	12.3	21.0947	2.39094	0.0688428
HFD.s115	7140.9083s	5208.6613s	HFD	14	Rum	HFD	2.21297	0.813735	0.930349	0.9527	-11.7025	-2.59312	0.956522	-0.922667	0.557217	-11.6108	0.517388	-22.779	-0.502281	0.44029	0.00537281	0.00484831	12.5	30.9524	2.34238	0.0717303
HFD.s116	0999.0107s	0062.6990s	HFD	14	Bact1	HFD	2.22999	0.59351	0.683446	0.847075	-40.1354	-38.247	0.727273	-0.663333	0.617336	-30.4146
HFD.s117	5015.9067s	3398.9810s	HFD	14	Rum	HFD	2.43976	0.779397	0.849587	0.902107	-21.4564	-21.5745	0.909091	-0.644667	0.504143	-20.6681	0.535971	-12.7992	-0.527443	0.463159	0.00540578	0.0048336	12.5455	28.5628	2.34389	0.0755217
HFD.s119	1830.8330s	6239.3538s	HFD	14	Rum	HFD	2.3625	0.800454	0.889265	0.94962	-3.35713	-4.22011	1	-1	0.615086	-11.6965	0.527502	-16.65	-0.502281	0.444358	0.00491435	0.00491477	13.0435	30.7194	2.33537	0.0736347
HFD.s12	4965.6183s	1554.4842s	HFD	14	Rum	HFD	2.29928	0.589569	0.773148	0.772457	-3.95354	-4.48741	1	-1	0.630915	-12.1456	0.501331	-22.3274	-0.502281	0.444708	0.00540578	0.00490923	12.5909	29.5844	2.3454	0.0753
HFD.s120	1391.3221s	9900.9120s	HFD	14	Rum	HFD	2.48313	0.851312	0.928774	0.972626	-2.02831	-3.00681	1	-0.821333	0.55145	-20.8949	0.55973	-12.0239	-0.527443	0.450914	0.00540578	0.0048336	12.5455	28.5628	2.34389	0.0755217
HFD.s121	8769.3244s	6216.8811s	HFD	14	Rum	HFD	2.41126	0.630709	0.757976	0.821584	-14.2302	-16.3519	0.956522	-1	0.571432	-11.8762	0.474867	-15.4939	-0.502281	0.4332	0.00491435	0.00491477	13.0435	30.7194	2.33537	0.0736347
HFD.s122	0015.2142s	2749.2123s	HFD	14	Rum	HFD	2.65053	0.805637	0.859877	0.964454	-2.92083	-3.66796	1	-1	0.66343	-10.8534	0.648676	-13.8974	-0.502281	0.429961	0.00491435	0.00491477	13.0435	30.7194	2.33537	0.0736347
HFD.s124	9526.5698s	5901.2442s	HFD	14	Bact1	HFD	2.47751	0.798748	0.893067	0.969472	-17.3394	-21.128	0.9375	-0.686667	0.657383	-27.9248
HFD.s125	4936.4869s	6838.1087s	HFD	14	Rum	HFD	2.52436	0.537091	0.69299	0.755639	-7.94134	-8.10311	1	-1	0.581411	-18.7038	0.502076	-18.2026	-0.484578	0.426818	0.00540578	0.00540625	12.9091	26.4416	2.35581	0.0730603
HFD.s126	9860.4521s	6542.3062s	HFD	14	Rum	HFD	2.17265	0.762877	0.818537	0.893273	-29.1791	-27.0036	0.714286	0.102667	0.576056	-25.5544	0.436339	-33.816	-0.488098	0.438744	0.00690469	0.00685334	11.2778	16.0261	2.41814	0.0822185
HFD.s127	2768.3747s	8545.2996s	HFD	14	Rum	HFD	2.7385	0.595076	0.711231	0.653839	-5.10337	-5.41392	1	-1	0.55812	-11.366	0.652282	-13.8923	-0.502281	0.435247	0.00491435	0.00491477	13.0435	30.7194	2.33537	0.0736347
HFD.s128	5915.5591s	5571.6946s	HFD	14	Rum	HFD	2.4351	0.590217	0.801403	0.738301	-6.6745	-7.47559	1	-1	0.640676	-11.026	0.590705	-15.261	-0.502281	0.437398	0.00491435	0.00491477	13.0435	30.7194	2.33537	0.0736347
HFD.s129	9496.4222s	9877.0785s	HFD	14	Prev	HFD	2.0579	0.498212	0.592468	0.683386	-5.68297	-6.77239	1	-1	0.555359	-11.2351	0.319622	-21.0585	-0.649777	0.184529	0.00191048	0.00306261	7.3	45.5158	2.16435	0.0703071
HFD.s13	1663.3759s	1136.1455s	HFD	14	Rum	HFD	2.58766	0.770003	0.854011	0.939511	-13.9392	-15.1403	0.956522	-0.984	0.607246	-19.9078	0.51476	-17.0965	-0.496	0.452125	0.00540578	0.00428711	12.7273	26.8312	2.34989	0.0721369
HFD.s130	3142.0442s	2035.5716s	HFD	14	Bact1	HFD	2.47341	0.782237	0.804455	0.927876	-25.5752	-29.2102	0.870968	-0.408667	0.626849	-33.4201
HFD.s131	6363.7798s	9827.4449s	HFD	14	Prev	HFD	1.47542	0.356231	0.358142	0.520263	-21.8056	-24.8708	0.9	-1	0.641471	-18.8084	0.70758	-20.0012	-0.85354	0.248361	0.00213524	0.00342292	7.36842	40.538	2.19503	0.0712953
HFD.s132	3336.7182s	0754.3462s	HFD	14	Rum	HFD	2.59651	0.597668	0.701174	0.748163	-4.26526	-4.56911	1	-1	0.574365	-11.3872	0.573789	-13.8063	-0.502281	0.437286	0.00491435	0.00491477	13.0435	30.7194	2.33537	0.0736347
HFD.s133	5978.8366s	3395.4926s	HFD	14	Rum	HFD	2.56205	0.721736	0.844606	0.882077	-11.2809	-12.7796	0.956522	-1	0.625087	-11.9138	0.586101	-15.7089	-0.502281	0.444167	0.00491435	0.00491477	13.0435	30.7194	2.33537	0.0736347
HFD.s134	1575.0189s	0697.1105s	HFD	14	Rum	HFD	1.87173	0.690638	0.855342	0.878896	-17.1279	-14.3358	0.913043	-0.989333	0.504308	-19.3154	0.366169	-26.0463	-0.484578	0.421289	0.00510877	0.00597532	12.4762	25.5476	2.36812	0.0742183
HFD.s135	4177.1188s	6619.1282s	HFD	14	Rum	HFD	2.51644	0.69323	0.802982	0.89133	-5.8525	-6.26794	1	-1	0.559822	-12.0103	0.542957	-16.0766	-0.502281	0.437258	0.00491435	0.00491477	13.0435	30.7194	2.33537	0.0736347
HFD.s136	7687.5143s	9491.7137s	HFD	14	Rum	HFD	2.14671	0.85034	0.893248	0.984401	-3.26795	-12.6842	1	-0.839	0.622592	-12.7718	0.441381	-23.4748	-0.502281	0.436286	0.00407291	0.00540625	12.5	27.4286	2.34238	0.0726881
HFD.s138	6739.6106s	6625.1041s	HFD	14	Prev	HFD	1.99957	0.702503	0.724617	0.887833	-3.3843	-4.18902	1	-1	0.648308	-10.5992	0.518729	-21.3546	-0.649777	0.137966	0.00191048	0.00306261	7.3	45.5158	2.16435	0.0703071
HFD.s139	3120.6116s	7323.6938s	HFD	14	Rum	HFD	2.59485	0.749595	0.8661	0.939396	-5.32081	-6.21961	1	-1	0.544086	-11.8016	0.479769	-15.5911	-0.502281	0.436523	0.00491435	0.00491477	13.0435	30.7194	2.33537	0.0736347
HFD.s14	0375.8088s	1101.8455s	HFD	14	Rum	HFD	2.28054	0.620667	0.829914	0.798822	-3.75605	-3.89628	1	-1	0.52388	-12.6671	0.393903	-17.5336	-0.502281	0.439761	0.00491435	0.00491477	13.0435	30.7194	2.33537	0.0736347
HFD.s140	4561.3913s	1131.6205s	HFD	14	Rum	HFD	2.73463	0.772271	0.845292	0.923554	-2.80826	-3.62574	1	-1	0.587982	-11.4907	0.710754	-13.2399	-0.502281	0.442956	0.00491435	0.00491477	13.0435	30.7194	2.33537	0.0736347
HFD.s141	1450.7102s	5428.4996s	HFD	14	Rum	HFD	2.56737	0.671202	0.816652	0.853852	-12.3801	-4.40721	0.956522	-1	0.594805	-12.3066	0.479746	-22.3423	-0.502281	0.440055	0.00537281	0.00484831	12.5	30.9524	2.34238	0.0717303
HFD.s142	7223.3542s	4936.8297s	HFD	14	Bact1	HFD	2.24056	0.654142	0.765781	0.834989	-40.0112	-34.3329	0.6875	-0.328	0.443517	-45.3647
HFD.s143	6185.4655s	5833.0305s	HFD	14	Rum	HFD	2.29018	0.776482	0.873521	0.933023	-12.7139	-3.20979	0.956522	-0.965333	0.571148	-12.291	0.423719	-23.8296	-0.502281	0.444129	0.00540578	0.00540625	12.9091	26.4416	2.35581	0.0730603
HFD.s144	8735.4871s	5903.6915s	HFD	14	Rum	HFD	2.23994	0.545513	0.751702	0.782855	-24.9523	-16.6496	0.857143	-0.976667	0.535468	-27.7994	0.482434	-23.0515	-0.544251	0.461091	0.00492862	0.00530651	10.5263	22.6082	2.35346	0.0768179
HFD.s145	1391.0020s	6685.1167s	HFD	14	Rum	HFD	2.46837	0.839326	0.931598	0.97252	-2.99038	-3.49436	1	-1	0.658076	-11.1427	0.523145	-15.7213	-0.502281	0.431088	0.00491435	0.00491477	13.0435	30.7194	2.33537	0.0736347
HFD.s146	7478.9640s	6059.6938s	HFD	14	Rum	HFD	1.96429	0.741497	0.830201	0.928987	-4.95035	-5.49943	1	-1	0.515912	-13.252	0.360071	-15.9276	-0.502281	0.449348	0.00491435	0.00491477	13.0435	30.7194	2.33537	0.0736347
HFD.s147	9982.6456s	1999.2107s	HFD	14	Rum	HFD	2.23979	0.581795	0.675374	0.857986	-25.572	-18.9438	0.809524	-0.874667	0.559637	-25.6449	0.536942	-22.0198	-0.502318	0.464853	0.00500182	0.00593599	11.75	22.2632	2.37107	0.0740491
HFD.s148	0546.4521s	7888.1511s	HFD	14	Rum	HFD	2.31815	0.669258	0.839331	0.938827	-15.7656	-6.88942	0.956522	-1	0.601311	-11.9355	0.44078	-16.8455	-0.502281	0.431854	0.00491435	0.00491477	13.0435	30.7194	2.33537	0.0736347
HFD.s149	7702.1019s	5444.1373s	HFD	14	Rum	HFD	2.52925	0.713962	0.852853	0.880588	-5.02457	-5.34176	1	-1	0.600727	-11.9088	0.554664	-16.0233	-0.502281	0.433105	0.00491435	0.00491477	13.0435	30.7194	2.33537	0.0736347
HFD.s15	8697.4371s	7338.3558s	HFD	14	Prev	HFD	2.0611	0.522472	0.546255	0.684325	-13.7365	-14.7574	0.95	-1	0.610781	-11.4468	0.508551	-20.3301	-0.649777	0.182808	0.00191048	0.00306261	7.3	45.5158	2.16435	0.0703071
HFD.s150	0481.4844s	3143.5845s	HFD	14	Rum	HFD	2.57618	0.672822	0.779688	0.897578	-3.91168	-4.81874	1	-1	0.603563	-11.3844	0.522034	-15.4445	-0.502281	0.44686	0.00491435	0.00491477	13.0435	30.7194	2.33537	0.0736347
HFD.s151	0869.2490s	4662.4581s	HFD	14	Rum	HFD	2.48322	0.844185	0.884589	0.951568	-10.7939	-1.57984	0.956522	-0.920667	0.659331	-11.2529	0.540436	-16.956	-0.502281	0.436117	0.00491435	0.00491477	13.0435	30.7194	2.33537	0.0736347
HFD.s152	7713.1114s	0925.7877s	HFD	14	Rum	HFD	2.34402	0.696145	0.894681	0.932818	-17.9907	-21.3951	0.913043	-1	0.593342	-21.0597	0.550407	-18.1227	-0.503541	0.433725	0.00540578	0.00490923	12.5909	29.5844	2.3454	0.0753
HFD.s153	3678.7630s	4608.3525s	HFD	14	Rum	HFD	2.72296	0.607062	0.763933	0.667254	-13.9807	-6.21328	0.956522	-1	0.525681	-12.8925	0.554476	-18.0751	-0.502281	0.44212	0.00540578	0.00428711	12.7273	26.8312	2.34989	0.0721369
HFD.s154	3344.4963s	5190.7310s	HFD	14	Rum	HFD	2.54653	0.801425	0.879403	0.964059	-11.9654	-3.61093	0.956522	-0.919333	0.666049	-11.0271	0.576297	-15.6947	-0.502281	0.441817	0.00491435	0.00491477	13.0435	30.7194	2.33537	0.0736347
HFD.s155	2600.7293s	8128.3210s	HFD	14	Rum	HFD	2.56752	0.553936	0.790674	0.80732	-6.11689	-6.98277	1	-1	0.571618	-12.2317	0.451241	-16.3038	-0.502281	0.433562	0.00491435	0.00491477	13.0435	30.7194	2.33537	0.0736347
HFD.s156	5498.4884s	6823.8697s	HFD	14	Rum	HFD	1.95429	0.773243	0.824032	0.976824	-18.4071	-14.5537	0.904762	-0.4	0.498168	-19.1587	0.490788	-21.8677	-0.451458	0.455316	0.00305667	0.00597532	11.7143	25.0571	2.34132	0.0725367
HFD.s157	4664.4693s	5643.4804s	HFD	14	Rum	HFD	2.52562	0.734694	0.829333	0.873831	-19.9787	-21.7538	0.909091	-0.813	0.610701	-19.8624	0.501822	-20.1523	-0.477887	0.439999	0.00462222	0.00540625	12.6364	29.0649	2.3469	0.0747715
HFD.s158	9967.9082s	9107.4321s	HFD	14	Rum	HFD	2.08436	0.683511	0.827679	0.885983	-23.6472	-21.7372	0.863636	-0.843333	0.585941	-19.1193	0.474346	-18.3129	-0.477887	0.431643	0.00462222	0.00540625	12.6364	29.0649	2.3469	0.0747715
HFD.s159	3679.3767s	4527.6463s	HFD	14	Rum	HFD	2.23916	0.80758	0.839698	0.944589	-12.6033	-14.6907	0.947368	0.278	0.548226	-35.362	0.528398	-22.7864	-0.530952	0.457979	0.00489607	0.00646894	11.1053	16.9532	2.37724	0.0796268
HFD.s16	0255.2643s	6116.2467s	HFD	14	Rum	HFD	2.55281	0.858763	0.943441	0.979095	-1.78902	-2.70888	1	-1	0.606175	-11.3805	0.530458	-15.8945	-0.502281	0.436027	0.00491435	0.00491477	13.0435	30.7194	2.33537	0.0736347
HFD.s160	0502.4839s	2924.1663s	HFD	14	Rum	HFD	2.31249	0.79689	0.860378	0.958291	-18.7111	-14.6578	0.913043	-0.869333	0.633316	-18.8162	0.585893	-17.6851	-0.477887	0.429699	0.00462222	0.00540625	12.6364	29.0649	2.3469	0.0747715
HFD.s161	8729.1271s	7926.3505s	HFD	14	Bact1	HFD	2.39714	0.647025	0.696767	0.785098	-22.3693	-23.1266	0.888889	-0.298667	0.664702	-37.5752
HFD.s162	6883.3747s	9005.7806s	HFD	14	Rum	HFD	2.23261	0.589245	0.798144	0.812615	-5.2193	-5.71646	1	-1	0.592433	-11.4678	0.581362	-15.8519	-0.502281	0.43245	0.00491435	0.00491477	13.0435	30.7194	2.33537	0.0736347
HFD.s163	6698.4530s	1349.6904s	HFD	14	Rum	HFD	2.62916	0.806608	0.901541	0.93885	-2.08113	-3.5439	1	-1	0.639062	-11.4944	0.57382	-15.7536	-0.502281	0.439209	0.00491435	0.00491477	13.0435	30.7194	2.33537	0.0736347
HFD.s164	8509.9540s	0227.9581s	HFD	14	Rum	HFD	2.34749	0.554584	0.773709	0.671295	-4.62078	-5.74428	1	-1	0.597135	-11.7273	0.390164	-17.2185	-0.502281	0.436884	0.00491435	0.00491477	13.0435	30.7194	2.33537	0.0736347
HFD.s166	6794.3829s	2945.2516s	HFD	14	Rum	HFD	2.2736	0.86427	0.931277	0.99044	-3.23308	-4.3971	1	-1	0.629004	-11.095	0.575902	-14.4836	-0.502281	0.437358	0.00491435	0.00491477	13.0435	30.7194	2.33537	0.0736347
HFD.s167	7517.8995s	9270.0591s	HFD	14	Rum	HFD	2.64133	0.803045	0.891225	0.9339	-1.78661	-3.20891	1	-1	0.606117	-11.5743	0.592018	-13.5446	-0.502281	0.439925	0.00491435	0.00491477	13.0435	30.7194	2.33537	0.0736347
HFD.s168	1056.3532s	0531.5710s	HFD	14	Rum	HFD	2.30977	0.806932	0.868568	0.964127	-11.2371	-3.42806	0.956522	-0.922667	0.652986	-11.7528	0.536836	-16.4853	-0.502281	0.437827	0.00491435	0.00491477	13.0435	30.7194	2.33537	0.0736347
HFD.s169	5953.8351s	6228.6616s	HFD	14	Rum	HFD	2.38371	0.628442	0.833306	0.863792	-19.3362	-6.43488	0.909091	-0.981333	0.596917	-21.6748	0.52345	-12.5358	-0.510145	0.451386	0.00371314	0.00540625	12.2273	27.7835	2.33318	0.0735441
HFD.s170	4628.2220s	9463.4349s	HFD	14	Rum	HFD	2.29235	0.860382	0.916128	0.981696	-12.5821	-15.9642	0.956522	-0.902667	0.526545	-22.0613	0.436007	-17.1591	-0.503541	0.442048	0.00540578	0.00490923	12.5909	29.5844	2.3454	0.0753
HFD.s171	6737.2741s	6853.6630s	HFD	14	Rum	HFD	2.28712	0.788792	0.895996	0.978554	-3.52902	-4.32515	1	-1	0.580854	-11.2701	0.440084	-15.6256	-0.502281	0.437127	0.00491435	0.00491477	13.0435	30.7194	2.33537	0.0736347
HFD.s172	6969.0071s	5583.5419s	HFD	14	Rum	HFD	2.18325	0.651118	0.799199	0.836844	-13.9662	-16.4506	0.956522	-1	0.454093	-21.8324	0.553891	-16.7384	-0.976909	0.446919	0.00537281	0.00484831	12.5	30.9524	2.34238	0.0717303
HFD.s173	7954.4287s	1282.3023s	HFD	14	Prev	HFD	2.19168	0.545965	0.566864	0.650203	-16.5553	-18.1951	0.95	-1	0.62222	-10.9694	0.455831	-20.6456	-0.649777	0.160744	0.00191048	0.00306261	7.3	45.5158	2.16435	0.0703071
HFD.s174	5029.3982s	5576.0413s	HFD	14	Rum	HFD	2.6179	0.724004	0.825294	0.848415	-3.723	-4.95578	1	-1	0.583819	-11.7933	0.463789	-16.5667	-0.502281	0.437847	0.00491435	0.00491477	13.0435	30.7194	2.33537	0.0736347
HFD.s175	3047.7703s	8826.8943s	HFD	14	Rum	HFD	2.42786	0.510204	0.696421	0.813782	-26.2467	-17.2199	0.869565	-1	0.579616	-19.4498	0.470696	-16.4865	-0.451458	0.451424	0.00407291	0.00540625	12.5	27.4286	2.34238	0.0726881
HFD.s176	8234.5437s	8375.0119s	HFD	14	Rum	HFD	1.98995	0.626174	0.805807	0.870819	-22.9385	-23.9763	0.863636	-0.920667	0.523319	-30.7083	0.476781	-17.8262	-0.552814	0.45828	0.00305388	0.00663435	10.9474	23.0994	2.37088	0.0764252
HFD.s177	5500.8348s	0407.6051s	HFD	14	Rum	HFD	2.55105	0.583738	0.76255	0.814461	-18.8051	-14.1876	0.913043	-1	0.626149	-11.7434	0.621782	-15.7992	-0.502281	0.445205	0.00491435	0.00491477	13.0435	30.7194	2.33537	0.0736347
HFD.s178	1859.9755s	9702.4227s	HFD	14	Bact1	HFD	2.44862	0.376601	0.544679	0.562767	-36.3427	-29.8922	0.764706	-0.998667	0.633927	-25.3401
HFD.s179	2796.5155s	0917.8080s	HFD	14	Rum	HFD	2.5109	0.791707	0.901851	0.932332	-12.1833	-14.1744	0.956522	-0.929333	0.462596	-20.8868	0.485673	-16.6122	-0.496	0.445288	0.00540578	0.00428711	12.7273	26.8312	2.34989	0.0721369
HFD.s18	0936.6723s	8192.3682s	HFD	14	Rum	HFD	1.93838	0.750891	0.871171	0.939578	-3.27849	-3.56926	1	-0.986667	0.549374	-12.2674	0.337071	-21.7314	-0.502281	0.434106	0.00537281	0.00484831	12.5	30.9524	2.34238	0.0717303
HFD.s181	9027.4708s	7909.3039s	HFD	14	Rum	HFD	2.51513	0.693554	0.808776	0.841923	-3.39969	-4.6734	1	-1	0.653056	-10.6962	0.569129	-14.8066	-0.502281	0.438528	0.00491435	0.00491477	13.0435	30.7194	2.33537	0.0736347
HFD.s182	7119.6944s	3159.0551s	HFD	14	Rum	HFD	2.49475	0.63816	0.868975	0.856634	-12.4933	-4.72037	0.956522	-1	0.609867	-12.1939	0.554683	-21.6912	-0.502281	0.437249	0.00537281	0.00484831	12.5	30.9524	2.34238	0.0717303
HFD.s186	0930.8191s	2342.5665s	HFD	14	Bact1	HFD	2.53342	0.749502	0.84016	0.918223	-11.3336	-5.08347	0.965517	-0.473667	0.658128	-34.0921
HFD.s187	3452.9845s	2020.2370s	HFD	14	Rum	HFD	2.30134	0.36022	0.470293	0.540098	-7.65962	-8.35475	1	-1	0.40732	-13.4117	0.48812	-14.665	-0.502281	0.437896	0.00491435	0.00491477	13.0435	30.7194	2.33537	0.0736347
HFD.s188	9792.0293s	6961.5098s	HFD	14	Rum	HFD	2.45156	0.827664	0.901682	0.978087	-3.55159	-4.20845	1	-1	0.636101	-11.1948	0.465887	-16.08	-0.502281	0.428092	0.00491435	0.00491477	13.0435	30.7194	2.33537	0.0736347
HFD.s189	6303.1171s	5011.7266s	HFD	14	Rum	HFD	2.42618	0.825073	0.913265	0.966083	-12.1384	-4.40832	0.956522	-0.918667	0.603031	-11.3578	0.497003	-16.1088	-0.502281	0.443139	0.00491435	0.00491477	13.0435	30.7194	2.33537	0.0736347
HFD.s19	7205.8477s	6767.0764s	HFD	14	Rum	HFD	2.45669	0.692582	0.751484	0.790064	-2.59167	-11.8552	1	-0.96	0.58959	-24.8099	0.632967	-14.9175	-0.426643	0.463289	0.00597481	0.00479306	12.1429	27.1143	2.35661	0.0770612
HFD.s190	6165.8393s	0218.0537s	HFD	14	Rum	HFD	2.10321	0.733722	0.790992	0.94451	-7.36698	-7.53111	1	-0.998	0.446861	-21.2774	0.385141	-13.3673	-0.527443	0.452406	0.00540578	0.0048336	12.5455	28.5628	2.34389	0.0755217
HFD.s191	3445.4778s	8814.8406s	HFD	14	Rum	HFD	2.21806	0.749271	0.816751	0.910651	-11.4033	-13.3499	0.952381	-0.687333	0.605506	-30.0716	0.518507	-14.7675	-0.651295	0.466271	0.00445031	0.00543312	11.1	23.3263	2.34635	0.0791479
HFD.s192	3055.9282s	4400.6799s	HFD	14	Bact1	HFD	2.31096	0.566467	0.600123	0.747315	-42.0622	-39.3576	0.689655	-0.241333	0.638223	-34.8522
HFD.s193	3646.3241s	8365.4396s	HFD	14	Rum	HFD	2.61517	0.626498	0.808348	0.863718	-3.69598	-4.30124	1	-1	0.571445	-11.6715	0.502796	-15.0419	-0.502281	0.438402	0.00491435	0.00491477	13.0435	30.7194	2.33537	0.0736347
HFD.s194	3630.5172s	6047.6414s	HFD	14	Rum	HFD	2.35084	0.821833	0.919751	0.973876	-3.26521	-3.26077	1	-1	0.635354	-11.0016	0.613905	-14.7153	-0.502281	0.443269	0.00491435	0.00491477	13.0435	30.7194	2.33537	0.0736347
HFD.s195	2959.2588s	8090.2307s	HFD	14	Bact1	HFD	2.44707	0.668944	0.717576	0.822156	-16.7612	-24.4106	0.933333	-0.602	0.678658	-29.4223
HFD.s196	8647.9571s	0169.7548s	HFD	14	Rum	HFD	2.40422	0.605766	0.761814	0.830573	-12.4495	-13.5519	0.956522	-1	0.631973	-19.4353	0.626184	-11.7666	-0.510145	0.445586	0.00371314	0.00540625	12.2273	27.7835	2.33318	0.0735441
HFD.s199	5461.6019s	6053.8051s	HFD	14	Rum	HFD	2.23725	0.747651	0.85928	0.912123	-2.74281	-3.15052	1	-1	0.564261	-11.5288	0.560189	-14.9831	-0.502281	0.452598	0.00491435	0.00491477	13.0435	30.7194	2.33537	0.0736347
HFD.s2	7053.2148s	9487.0126s	HFD	14	Bact1	HFD	2.6933	0.802448	0.850692	0.928954	-17.4837	-14.179	0.9375	-0.693333	0.593998	-31.0818
HFD.s20	9751.8606s	5177.4627s	HFD	14	Rum	HFD	2.67712	0.644315	0.746345	0.851064	-5.53268	-5.53471	1	-1	0.609718	-11.2293	0.600497	-14.9232	-0.502281	0.440982	0.00491435	0.00491477	13.0435	30.7194	2.33537	0.0736347
HFD.s200	5832.2295s	6852.3201s	HFD	14	Rum	HFD	2.37602	0.786524	0.908976	0.961403	-2.34947	-3.03816	1	-1	0.635794	-10.9002	0.547655	-15.943	-0.502281	0.439329	0.00491435	0.00491477	13.0435	30.7194	2.33537	0.0736347
HFD.s201	6950.3639s	6993.9941s	HFD	14	Rum	HFD	2.57048	0.763524	0.846079	0.934976	-3.81695	-4.71511	1	-1	0.584362	-11.5314	0.568246	-16.0523	-0.502281	0.443067	0.00491435	0.00491477	13.0435	30.7194	2.33537	0.0736347
HFD.s204	7148.2418s	6823.8251s	HFD	14	Rum	HFD	2.05907	0.63816	0.830346	0.88038	-23.9518	-26.5937	0.869565	-0.997333	0.544769	-25.3361	0.42107	-15.6146	-1.25497	0.45807	0.00593837	0.00472572	12	28.6	2.35157	0.073408
HFD.s205	3271.2013s	5837.3580s	HFD	14	Rum	HFD	2.66151	0.702948	0.862337	0.921876	-4.31661	-4.98651	1	-1	0.589622	-11.7979	0.576049	-16.2171	-0.502281	0.440875	0.00491435	0.00491477	13.0435	30.7194	2.33537	0.0736347
HFD.s206	6754.1218s	8561.7376s	HFD	14	Rum	HFD	2.41947	0.407839	0.615284	0.56304	-30.8271	-27.3142	0.826087	-1	0.633206	-11.6224	0.494045	-16.1309	-0.502281	0.440981	0.00491435	0.00491477	13.0435	30.7194	2.33537	0.0736347
HFD.s207	2582.0358s	7034.1173s	HFD	14	Rum	HFD	2.29452	0.574992	0.737263	0.781542	-15.8954	-7.73119	0.956522	-1	0.628496	-11.5704	0.522573	-15.2793	-0.502281	0.431688	0.00491435	0.00491477	13.0435	30.7194	2.33537	0.0736347
HFD.s208	8915.1241s	8857.7885s	HFD	14	Prev	HFD	2.03282	0.495148	0.54264	0.722751	-27.8372	-29.2007	0.8	-0.89	0.63074	-10.8084	0.462039	-20.519	-0.649777	0.164175	0.00191048	0.00306261	7.3	45.5158	2.16435	0.0703071
HFD.s21	3524.0745s	0157.4427s	HFD	14	Rum	HFD	1.93629	0.824749	0.919078	0.988617	-17.1517	-13.5645	0.909091	-0.467	0.565971	-26.0826	0.386834	-27.2183	-0.488098	0.427757	0.00645372	0.00545061	11.85	21.5895	2.37475	0.0775076
HFD.s210	9804.9921s	8587.7293s	HFD	14	Rum	HFD	2.26508	0.592485	0.798026	0.809821	-19.2136	-16.4605	0.913043	-1	0.623799	-19.7161	0.522324	-25.2732	-0.484578	0.419352	0.00580835	0.00519743	12.2381	22.9619	2.35993	0.075859
HFD.s211	8418.3560s	4072.3731s	HFD	14	Rum	HFD	2.54978	0.676709	0.750483	0.828703	-5.19689	-6.48625	1	-1	0.588708	-11.7235	0.495733	-15.656	-0.502281	0.438663	0.00491435	0.00491477	13.0435	30.7194	2.33537	0.0736347
HFD.s212	0939.8410s	0895.6833s	HFD	14	Bact1	HFD	2.48784	0.727583	0.812663	0.921589	-24.0202	-18.7099	0.878788	-0.774667	0.617857	-32.8081
HFD.s213	1704.8685s	8351.4085s	HFD	14	Rum	HFD	2.43921	0.54033	0.762921	0.74052	-14.6176	-7.0935	0.956522	-1	0.641611	-11.502	0.575141	-14.9805	-0.502281	0.442434	0.00491435	0.00491477	13.0435	30.7194	2.33537	0.0736347
HFD.s214	3988.1975s	4537.1279s	HFD	14	Rum	HFD	2.14709	0.785228	0.88498	0.925697	-13.2411	-3.6795	0.956522	-0.931333	0.631873	-11.3892	0.466967	-16.9389	-0.502281	0.440082	0.00491435	0.00491477	13.0435	30.7194	2.33537	0.0736347
HFD.s215	3487.1543s	9645.8050s	HFD	14	Prev	HFD	1.70759	0.724719	0.771341	0.950051	-5.01179	-5.55382	1	-1	0.658798	-11.2452	0.646811	-19.3384	-0.649777	0.166243	0.00191048	0.00306261	7.3	45.5158	2.16435	0.0703071
HFD.s216	9448.0782s	0625.6348s	HFD	14	Rum	HFD	2.52537	0.678652	0.821862	0.877857	-19.7652	-16.135	0.913043	-0.983333	0.616734	-11.2458	0.460265	-15.4758	-0.502281	0.436552	0.00491435	0.00491477	13.0435	30.7194	2.33537	0.0736347
HFD.s218	0478.3460s	4800.6997s	HFD	14	Rum	HFD	2.49079	0.798186	0.884128	0.921775	-13.0863	-15.5639	0.956522	-0.931333	0.576171	-20.2591	0.539911	-13.9133	-0.587103	0.444701	0.00525517	0.00470244	12.4091	26.7273	2.33933	0.0763261
HFD.s22	0858.3281s	2203.8952s	HFD	14	Rum	HFD	2.41408	0.636216	0.754365	0.78003	-4.09765	-4.79399	1	-1	0.574917	-12.5713	0.563902	-16.4748	-0.502281	0.437055	0.00491435	0.00491477	13.0435	30.7194	2.33537	0.0736347
HFD.s220	8747.4605s	6236.9182s	HFD	14	Rum	HFD	2.55597	0.759961	0.904444	0.926693	-19.23	-5.00693	0.913043	-0.895	0.621457	-11.7005	0.586523	-28.1628	-0.502281	0.447421	0.00580835	0.00519743	12.2381	22.9619	2.35993	0.075859
HFD.s221	9506.9419s	3195.0214s	HFD	14	Rum	HFD	2.26036	0.561386	0.708695	0.835036	-36.1455	-32.0775	0.695652	-0.868	0.603359	-13.3384	0.517373	-23.676	-0.502281	0.441141	0.00540578	0.00490923	12.5909	29.5844	2.3454	0.0753
HFD.s222	9968.9458s	7555.6056s	HFD	14	Rum	HFD	2.17904	0.794623	0.863324	0.955775	-21.2687	-18.6626	0.869565	-0.694667	0.620166	-12.4354	0.475893	-16.9016	-0.502281	0.426584	0.00491435	0.00491477	13.0435	30.7194	2.33537	0.0736347
HFD.s223	0341.2395s	4271.1653s	HFD	14	Rum	HFD	1.94633	0.761581	0.88886	0.974748	-19.2584	-15.4985	0.909091	-0.742333	0.380552	-24.1436	0.380722	-15.1879	-1.25497	0.457866	0.00593837	0.00472572	12	28.6	2.35157	0.073408
HFD.s224	0052.8053s	5446.1506s	HFD	14	Rum	HFD	1.94673	0.721088	0.89012	0.958677	-20.7595	-19.7346	0.869565	-0.954667	0.574846	-12.238	0.296579	-24.0062	-0.502281	0.445194	0.00540578	0.00540625	12.9091	26.4416	2.35581	0.0730603
HFD.s226	6950.1130s	4826.4983s	HFD	14	Rum	HFD	2.49746	0.783609	0.894685	0.932838	-2.23528	-2.73442	1	-1	0.616751	-12.2255	0.520729	-16.2474	-0.502281	0.432355	0.00491435	0.00491477	13.0435	30.7194	2.33537	0.0736347
HFD.s227	3973.6544s	7358.3505s	HFD	14	Rum	HFD	1.85011	0.678005	0.814401	0.903808	-18.8445	-15.0098	0.913043	-1	0.529399	-12.7558	0.420636	-23.4143	-0.502281	0.436105	0.00535514	0.00471308	12.2727	28.355	2.33472	0.0751666
HFD.s228	5656.6028s	3118.4228s	HFD	14	Rum	HFD	2.22399	0.832847	0.928342	0.985859	-13.2137	-14.1631	0.956522	-0.927333	0.604676	-11.2182	0.490874	-15.4757	-0.502281	0.439731	0.00491435	0.00491477	13.0435	30.7194	2.33537	0.0736347
HFD.s229	5958.8662s	3802.7052s	HFD	14	Bact1	HFD	2.45057	0.573015	0.626418	0.756011	-36.7744	-40.0551	0.78125	-0.828667	0.428881	-39.2849
HFD.s23	5460.0629s	6055.7724s	HFD	14	Rum	HFD	1.85518	0.794947	0.907392	0.987369	-3.86851	-3.8372	1	-1	0.560602	-11.4755	0.419093	-17.2111	-0.502281	0.444407	0.00491435	0.00491477	13.0435	30.7194	2.33537	0.0736347
HFD.s25	6207.7497s	2948.3520s	HFD	14	Rum	HFD	2.80777	0.666667	0.78594	0.765975	-15.131	-16.585	0.956522	-1	0.510848	-11.8772	0.581353	-13.8874	-0.502281	0.448587	0.00491435	0.00491477	13.0435	30.7194	2.33537	0.0736347
HFD.s26	2811.9485s	9009.1901s	HFD	14	Rum	HFD	2.41195	0.797214	0.92326	0.96227	-2.7315	-3.39082	1	-1	0.598028	-12.4333	0.550384	-15.4415	-0.502281	0.434316	0.00491435	0.00491477	13.0435	30.7194	2.33537	0.0736347
HFD.s27	8510.8939s	4598.8802s	HFD	14	Rum	HFD	2.04942	0.830256	0.92255	0.981582	-1.28954	-14.2738	1	-0.539	0.502925	-25.432	0.532608	-15.4488	-0.54622	0.445737	0.00597481	0.00534239	12.381	24.9905	2.36486	0.0750105
HFD.s28	2794.2795s	0448.7483s	HFD	14	Rum	HFD	2.51666	0.698413	0.773976	0.810477	-2.85581	-3.4314	1	-1	0.586824	-11.6088	0.502089	-14.8339	-0.502281	0.437458	0.00491435	0.00491477	13.0435	30.7194	2.33537	0.0736347
HFD.s29	1849.7514s	5649.0930s	HFD	14	Bact1	HFD	2.55143	0.771705	0.889887	0.945195	-12.4889	-14.1637	0.96875	-0.821333	0.597758	-33.9383
HFD.s3	2860.7373s	2471.7977s	HFD	14	Rum	HFD	2.55792	0.614512	0.783019	0.755217	-5.20324	-6.2361	1	-1	0.606199	-11.366	0.575918	-15.799	-0.502281	0.440277	0.00491435	0.00491477	13.0435	30.7194	2.33537	0.0736347
HFD.s30	9869.5777s	2011.7258s	HFD	14	Rum	HFD	2.28885	0.850664	0.906675	0.980548	-12.255	-13.9319	0.956522	-0.922667	0.550818	-20.1762	0.549459	-17.6537	-0.503541	0.440871	0.00540578	0.00490923	12.5909	29.5844	2.3454	0.0753
HFD.s31	6324.9037s	1764.7944s	HFD	14	Rum	HFD	2.15669	0.745708	0.850465	0.941765	-11.7674	-14.6159	0.954545	-0.919	0.397006	-21.3554	0.469906	-13.0235	-0.527443	0.456067	0.00540578	0.0048336	12.5455	28.5628	2.34389	0.0755217
HFD.s32	5805.7199s	3382.4054s	HFD	14	Rum	HFD	2.19709	0.830904	0.88313	0.982823	-23.0259	-24.8531	0.869565	-0.709333	0.616176	-23.9864	0.491396	-18.3105	-0.491806	0.443779	0.00597481	0.00523964	12.3333	26.7333	2.36322	0.0702863
HFD.s33	5400.2758s	2463.2106s	HFD	14	Rum	HFD	2.41172	0.776806	0.916764	0.937709	-18.1643	-19.0273	0.913043	-0.846333	0.611453	-11.7387	0.487809	-14.8488	-0.502281	0.440184	0.00491435	0.00491477	13.0435	30.7194	2.33537	0.0736347
HFD.s34	1220.2602s	2137.4277s	HFD	14	Rum	HFD	2.26075	0.641723	0.789302	0.834946	-4.67451	-5.41002	1	-1	0.386992	-20.423	0.446562	-19.4409	-0.484578	0.433676	0.00540578	0.00540625	12.9091	26.4416	2.35581	0.0730603
HFD.s35	1439.4119s	4024.4024s	HFD	14	Rum	HFD	2.58358	0.669258	0.76076	0.85289	-13.7955	-15.0405	0.956522	-1	0.604558	-11.9639	0.4945	-16.7459	-0.502281	0.43814	0.00491435	0.00491477	13.0435	30.7194	2.33537	0.0736347
HFD.s36	4513.6553s	9317.6430s	HFD	14	Rum	HFD	2.32544	0.75737	0.906894	0.890471	-3.71245	-4.70886	1	-1	0.591805	-11.4604	0.443971	-15.5659	-0.502281	0.438777	0.00491435	0.00491477	13.0435	30.7194	2.33537	0.0736347
HFD.s37	5991.2833s	4407.0290s	HFD	14	Rum	HFD	2.27347	0.640104	0.753648	0.849432	-18.6744	-19.92	0.913043	-1	0.633579	-11.1641	0.49072	-15.2612	-0.502281	0.431512	0.00491435	0.00491477	13.0435	30.7194	2.33537	0.0736347
HFD.s38	9354.7190s	9047.4087s	HFD	14	Rum	HFD	2.16953	0.43505	0.669302	0.647332	-15.0253	-8.09146	0.956522	-1	0.614844	-11.6293	0.591241	-16.4135	-0.502281	0.435269	0.00491435	0.00491477	13.0435	30.7194	2.33537	0.0736347
HFD.s39	9422.6846s	7551.6764s	HFD	14	Bact1	HFD	2.13602	0.760603	0.773392	0.919078	-17.4963	-19.2716	0.933333	-0.513333	0.620263	-33.816
HFD.s4	6567.0856s	6162.5626s	HFD	14	Rum	HFD	2.43877	0.62747	0.825858	0.762436	-18.5876	-21.8705	0.913043	-1	0.61267	-19.507	0.58419	-16.6458	-0.486617	0.450238	0.00540578	0.00540625	12.9091	26.632	2.35581	0.0717827
HFD.s40	8522.1862s	9638.5450s	HFD	14	Rum	HFD	2.33116	0.796242	0.884571	0.968438	-3.65018	-4.31692	1	-1	0.520958	-12.3509	0.543232	-15.065	-0.502281	0.443181	0.00491435	0.00491477	13.0435	30.7194	2.33537	0.0736347
HFD.s41	7370.9270s	3406.9930s	HFD	14	Bact1	HFD	1.99424	0.561344	0.586906	0.727401	-24.2488	-25.6091	0.857143	-0.558667	0.666009	-32.6468
HFD.s42	8996.1641s	3811.5785s	HFD	14	Prev	HFD	2.30741	0.384321	0.52322	0.531278	-21.2119	-21.2915	0.9	-1	0.609144	-11.4716	0.43834	-20.8534	-0.649777	0.170902	0.00191048	0.00306261	7.3	45.5158	2.16435	0.0703071
HFD.s43	8759.8225s	1325.7310s	HFD	14	Rum	HFD	2.55747	0.724652	0.794913	0.885642	-13.2945	-14.5173	0.956522	-1	0.589483	-18.878	0.616951	-18.1923	-0.477887	0.428295	0.00462222	0.00540625	12.6364	29.0649	2.3469	0.0747715
HFD.s44	1872.9183s	9672.3420s	HFD	14	Rum	HFD	2.41094	0.677033	0.834811	0.980875	-5.40205	-4.26987	1	-1	0.637737	-11.26	0.51466	-16.04	-0.502281	0.443675	0.00491435	0.00491477	13.0435	30.7194	2.33537	0.0736347
HFD.s46	5032.7754s	9502.5286s	HFD	14	Rum	HFD	2.20274	0.794947	0.931292	0.949257	-2.00985	-3.14241	1	-1	0.610435	-11.5162	0.520711	-16.9792	-0.502281	0.439213	0.00491435	0.00491477	13.0435	30.7194	2.33537	0.0736347
HFD.s48	0029.7531s	9288.3358s	HFD	14	Rum	HFD	2.31966	0.708779	0.879813	0.900121	-4.53863	-12.6426	1	-1	0.645757	-20.1604	0.593215	-17.3682	-0.503541	0.439996	0.00540578	0.00490923	12.5909	29.5844	2.3454	0.0753
HFD.s49	0018.5461s	3621.3976s	HFD	14	Rum	HFD	2.48472	0.628766	0.835189	0.799345	-13.413	-4.59649	0.956522	-1	0.615496	-11.8549	0.54021	-22.7526	-0.502281	0.436518	0.00540578	0.00540625	12.9091	26.4416	2.35581	0.0730603
HFD.s50	5766.0728s	9038.4509s	HFD	14	Rum	HFD	2.21559	0.571753	0.687676	0.770108	-4.13793	-4.55304	1	-1	0.595558	-21.464	0.399101	-20.4911	-0.527443	0.454896	0.00450164	0.00534239	11.9524	25.1905	2.34988	0.0746726
HFD.s51	9952.2313s	5440.1068s	HFD	14	Rum	HFD	2.18686	0.803693	0.887978	0.966722	-20.3048	-16.8512	0.913043	-0.839333	0.540015	-21.8585	0.448795	-22.2287	-0.451458	0.447956	0.0044652	0.00535865	12	27.8	2.35157	0.0704864
HFD.s52	0935.9306s	4383.4761s	HFD	14	Rum	HFD	2.64463	0.750567	0.854006	0.872454	-2.96259	-13.1734	1	-0.988667	0.610298	-19.9583	0.575515	-17.926	-0.477887	0.442312	0.00462222	0.00540625	12.6364	29.0649	2.3469	0.0747715
HFD.s53	9196.9183s	3570.8185s	HFD	14	Rum	HFD	2.33597	0.557175	0.762554	0.776189	-13.2093	-15.3038	0.956522	-1	0.475219	-13.1653	0.468846	-16.4635	-0.502281	0.431004	0.00491435	0.00491477	13.0435	30.7194	2.33537	0.0736347
HFD.s54	0822.6694s	3374.2662s	HFD	14	Rum	HFD	2.37974	0.834467	0.929689	0.976383	-3.37518	-4.05935	1	-1	0.652067	-11.2042	0.586724	-14.8861	-0.502281	0.437919	0.00491435	0.00491477	13.0435	30.7194	2.33537	0.0736347
HFD.s55	4896.7497s	2224.6551s	HFD	14	Bact1	HFD	2.48455	0.763165	0.843017	0.950604	-17.7728	-14.0346	0.939394	-0.86	0.539098	-31.8663
HFD.s56	8988.6337s	7619.8041s	HFD	14	Rum	HFD	2.17542	0.758017	0.839165	0.933476	-18.6506	-19.7289	0.909091	-0.701667	0.622912	-26.5503	0.552317	-17.6315	-0.508477	0.454943	0.00456	0.00663925	12	19.1579	2.38021	0.0701293
HFD.s57	1464.2348s	0184.3414s	HFD	14	Rum	HFD	2.48717	0.574344	0.651141	0.631914	-5.53449	-6.47724	1	-1	0.560628	-11.4413	0.558136	-14.6637	-0.502281	0.431956	0.00491435	0.00491477	13.0435	30.7194	2.33537	0.0736347
HFD.s58	8289.0736s	9998.7243s	HFD	14	Rum	HFD	2.46014	0.67185	0.862566	0.876812	-20.1774	-15.2283	0.913043	-0.99	0.538216	-20.2251	0.416666	-25.1983	-0.976909	0.443001	0.0057719	0.00458076	11.8571	26.8143	2.34648	0.074264
HFD.s59	4123.2006s	6082.8482s	HFD	14	Rum	HFD	2.50371	0.591513	0.744018	0.876999	-22.4897	-23.1201	0.913043	-1	0.646474	-11.076	0.552866	-15.0104	-0.502281	0.434601	0.00491435	0.00491477	13.0435	30.7194	2.33537	0.0736347
HFD.s6	0945.9578s	3342.0816s	HFD	14	Rum	HFD	2.13388	0.477486	0.711703	0.634234	-14.5005	-16.5218	0.954545	-1	0.548939	-24.8557	0.5591	-14.9064	-0.517599	0.453559	0.00597481	0.00534239	12.381	25.3905	2.36486	0.0736149
HFD.s60	0405.5514s	6846.0001s	HFD	14	Rum	HFD	2.57484	0.701652	0.819068	0.866753	-4.41786	-5.3685	1	-1	0.669341	-10.8782	0.521242	-15.1097	-0.502281	0.448949	0.00491435	0.00491477	13.0435	30.7194	2.33537	0.0736347
HFD.s61	2531.5522s	4805.5296s	HFD	14	Rum	HFD	2.21726	0.609977	0.692966	0.76414	-12.0378	-12.8366	0.956522	-1	0.515972	-20.0484	0.635283	-17.4816	-0.503541	0.452185	0.00540578	0.00490923	12.5909	29.5844	2.3454	0.0753
HFD.s62	6603.6728s	5645.8119s	HFD	14	Rum	HFD	2.3475	0.756722	0.826488	0.928817	-25.1722	-26.2254	0.863636	-0.636667	0.633575	-22.9882	0.622076	-14.2251	-0.54622	0.446302	0.00597481	0.00534239	12.381	24.9905	2.36486	0.0750105
HFD.s63	1265.3700s	2686.3251s	HFD	14	Rum	HFD	2.41037	0.694849	0.778802	0.833555	-12.3534	-14.8893	0.956522	-1	0.62104	-11.913	0.497571	-16.321	-0.502281	0.432918	0.00491435	0.00491477	13.0435	30.7194	2.33537	0.0736347
HFD.s64	5308.2789s	8526.3439s	HFD	14	Rum	HFD	2.28102	0.758665	0.884638	0.947717	-3.7278	-3.73159	1	-1	0.643001	-10.9788	0.541164	-15.2164	-0.502281	0.437639	0.00491435	0.00491477	13.0435	30.7194	2.33537	0.0736347
HFD.s65	4610.4584s	7645.7783s	HFD	14	Rum	HFD	2.50269	0.65954	0.741336	0.858799	-11.7302	-12.6599	0.956522	-1	0.531078	-13.0147	0.495532	-15.5685	-0.502281	0.443261	0.00491435	0.00491477	13.0435	30.7194	2.33537	0.0736347
HFD.s66	3847.6963s	9417.5123s	HFD	14	Rum	HFD	2.3224	0.779721	0.91335	0.922165	-5.06037	-6.78035	1	-1	0.60142	-11.4473	0.546344	-15.7835	-0.502281	0.435341	0.00491435	0.00491477	13.0435	30.7194	2.33537	0.0736347
HFD.s67	8206.7458s	4369.6640s	HFD	14	Rum	HFD	2.09657	0.62909	0.747109	0.773833	-19.5592	-17.1	0.913043	-1	0.507409	-21.1736	0.470863	-20.1862	-0.510145	0.443517	0.004104	0.00597532	12.0952	23.9619	2.35493	0.0726173
HFD.s68	2055.2397s	1506.5729s	HFD	14	Rum	HFD	2.31697	0.752187	0.912922	0.885134	-16.4132	-14.1139	0.913043	-0.934667	0.486969	-13.8232	0.422413	-16.2863	-0.502281	0.427404	0.00491435	0.00491477	13.0435	30.7194	2.33537	0.0736347
HFD.s69	6465.4219s	3500.2982s	HFD	14	Rum	HFD	2.45198	0.693554	0.893616	0.887656	-19.9749	-21.4895	0.913043	-1	0.62555	-18.4981	0.474177	-18.7884	-0.484578	0.430572	0.00540578	0.00540625	12.9091	26.4416	2.35581	0.0730603
HFD.s7	2289.9161s	4786.3176s	HFD	14	Rum	HFD	2.5432	0.6184	0.738663	0.750961	-14.7034	-6.42186	0.956522	-1	0.57807	-12.3583	0.508141	-22.7318	-0.502281	0.42996	0.00525517	0.00470244	12.4091	26.7273	2.33933	0.0763261
HFD.s70	0825.2588s	6189.1553s	HFD	14	Rum	HFD	2.58309	0.701004	0.808015	0.858432	-3.56114	-4.6379	1	-1	0.491894	-12.4025	0.487962	-15.4272	-0.502281	0.431441	0.00491435	0.00491477	13.0435	30.7194	2.33537	0.0736347
HFD.s71	5483.3288s	1369.1726s	HFD	14	Rum	HFD	2.46582	0.737285	0.84719	0.908821	-3.51925	-4.32349	1	-1	0.551183	-11.4887	0.467555	-14.2949	-0.502281	0.441044	0.00491435	0.00491477	13.0435	30.7194	2.33537	0.0736347
HFD.s72	3260.9030s	1376.5083s	HFD	14	Rum	HFD	2.46765	0.462585	0.722023	0.658879	-25.028	-25.1398	0.857143	-0.996	0.595011	-32.1117	0.594171	-25.8077	-0.960632	0.463939	0.00414125	0.00641603	10.4444	15.634	2.38321	0.0732549
HFD.s73	4433.1757s	3509.1713s	HFD	14	Rum	HFD	1.83609	0.461613	0.559314	0.657757	-26.2579	-16.2042	0.826087	-1	0.404589	-20.5604	0.361919	-30.2111	-0.477887	0.429562	0.00407938	0.00665454	11.2632	19.8187	2.38351	0.0741826
HFD.s74	6921.6788s	8377.9938s	HFD	14	Rum	HFD	2.53547	0.804989	0.892265	0.948206	-2.19126	-2.69195	1	-1	0.628032	-11.9558	0.530442	-16.074	-0.502281	0.435076	0.00491435	0.00491477	13.0435	30.7194	2.33537	0.0736347
HFD.s75	5051.8475s	2201.2088s	HFD	14	Rum	HFD	2.78207	0.587626	0.769925	0.701854	-14.9995	-16.0434	0.956522	-1	0.583359	-11.4133	0.637651	-13.9265	-0.502281	0.4432	0.00491435	0.00491477	13.0435	30.7194	2.33537	0.0736347
HFD.s76	3745.3235s	2630.2660s	HFD	14	Bact2	HFD	1.10604	0.377263	0.416631	0.852925	-33.6444	-32.4584	0.777778	-0.504	0.672059	-46.4715
HFD.s77	8260.9735s	8145.6084s	HFD	14	Rum	HFD	2.6004	0.660188	0.761863	0.783743	-3.67016	-4.57422	1	-1	0.605234	-11.1621	0.58474	-16.0216	-0.502281	0.432621	0.00491435	0.00491477	13.0435	30.7194	2.33537	0.0736347
HFD.s78	2349.5784s	4539.4752s	HFD	14	Bact1	HFD	2.71044	0.846001	0.928505	0.975378	-21.5336	-22.6402	0.909091	-0.648	0.578755	-35.1609
HFD.s79	5420.3694s	8865.0593s	HFD	14	Rum	HFD	2.53823	0.716553	0.866301	0.880013	-3.45421	-4.5006	1	-1	0.638469	-11.4109	0.62555	-14.6806	-0.502281	0.434496	0.00491435	0.00491477	13.0435	30.7194	2.33537	0.0736347
HFD.s8	9382.3762s	2041.4067s	HFD	14	Rum	HFD	2.32483	0.522514	0.667366	0.682593	-13.9909	-6.26202	0.956522	-1	0.545131	-11.4633	0.631116	-14.9658	-0.502281	0.437702	0.00491435	0.00491477	13.0435	30.7194	2.33537	0.0736347
HFD.s81	4522.3531s	0881.5357s	HFD	14	Rum	HFD	1.98338	0.435698	0.631209	0.673269	-29.869	-28.1321	0.782609	-0.998667	0.576237	-11.7475	0.408727	-16.2174	-0.502281	0.429979	0.00491435	0.00491477	13.0435	30.7194	2.33537	0.0736347
HFD.s82	0491.7546s	0462.8714s	HFD	14	Rum	HFD	2.48491	0.750243	0.880425	0.980466	-2.8529	-3.07774	1	-1	0.650191	-10.8603	0.581778	-15.3839	-0.502281	0.438756	0.00491435	0.00491477	13.0435	30.7194	2.33537	0.0736347
HFD.s83	9167.3843s	6619.0284s	HFD	14	Rum	HFD	2.50741	0.73437	0.815898	0.892588	-4.33734	-5.27659	1	-1	0.554125	-12.5275	0.627668	-14.7615	-0.502281	0.439632	0.00491435	0.00491477	13.0435	30.7194	2.33537	0.0736347
HFD.s84	5052.5130s	7585.9054s	HFD	14	Rum	HFD	2.51877	0.705215	0.888715	0.908143	-3.77631	-4.61187	1	-1	0.519432	-12.1695	0.484741	-15.2213	-0.502281	0.43704	0.00491435	0.00491477	13.0435	30.7194	2.33537	0.0736347
HFD.s85	4184.0703s	8603.9533s	HFD	14	Rum	HFD	2.36043	0.785552	0.872604	0.984481	-4.51385	-4.55583	1	-0.864	0.636328	-20.7246	0.556146	-12.5792	-0.527443	0.44859	0.00540578	0.0048336	12.5455	28.5628	2.34389	0.0755217
HFD.s86	4367.2236s	0650.1959s	HFD	14	Prev	HFD	2.02739	0.435393	0.478933	0.613526	-20.8979	-11.9852	0.9	-1	0.64773	-11.4006	0.483142	-22.6927	-0.649777	0.168331	0.00213524	0.00281779	6.68421	44.0234	2.15174	0.0664221
HFD.s87	7175.3248s	6628.8167s	HFD	14	Rum	HFD	2.11148	0.780693	0.861559	0.904888	-20.6607	-23.6395	0.863636	-0.596	0.503805	-21.2516	0.543537	-25.1358	-0.451458	0.462016	0.00468288	0.00544755	11.4	25.3263	2.35793	0.076749
HFD.s89	4276.6384s	8110.1763s	HFD	14	Bact1	HFD	2.60805	0.674068	0.723575	0.841372	-31.147	-27.6397	0.818182	-0.701333	0.610794	-31.2584
HFD.s9	8123.5335s	7355.6121s	HFD	14	Rum	HFD	2.45587	0.699385	0.866146	0.886838	-3.06083	-3.00509	1	-1	0.58933	-11.613	0.449434	-15.2705	-0.502281	0.439332	0.00491435	0.00491477	13.0435	30.7194	2.33537	0.0736347
HFD.s90	9199.5316s	3508.4011s	HFD	14	Rum	HFD	2.47178	0.70392	0.819875	0.879224	-12.102	-13.4223	0.954545	-0.976	0.592296	-24.1318	0.638595	-14.6274	-0.533169	0.455663	0.00510877	0.00534239	12.1429	26.9143	2.35661	0.0767653
HFD.s91	6587.3052s	7652.6524s	HFD	14	Rum	HFD	2.63156	0.766764	0.906481	0.90472	-12.811	-15.0735	0.956522	-0.993333	0.615134	-20.9057	0.552259	-17.6666	-0.503541	0.448199	0.00540578	0.00490923	12.5909	29.5844	2.3454	0.0753
HFD.s92	5048.5456s	1724.2500s	HFD	14	Rum	HFD	2.17508	0.803369	0.894573	0.961449	-18.4989	-16.0298	0.909091	-0.644667	0.606757	-24.3536	0.513141	-17.9573	-0.399582	0.461658	0.00421459	0.00545213	11.9048	26.5619	2.34818	0.0749191
HFD.s93	7677.8603s	5452.9398s	HFD	14	Rum	HFD	2.40354	0.541626	0.740801	0.582585	-4.35327	-4.93914	1	-1	0.564194	-11.9209	0.611668	-16.0589	-0.502281	0.440322	0.00491435	0.00491477	13.0435	30.7194	2.33537	0.0736347
HFD.s94	4827.3565s	5762.0001s	HFD	14	Rum	HFD	2.36097	0.770975	0.886193	0.977721	-23.2631	-22.7482	0.869565	-0.725333	0.566528	-26.6152	0.467254	-19.9552	-0.540588	0.453611	0.00549145	0.00577492	11.85	21.1684	2.37475	0.076025
HFD.s95	0827.1183s	0867.4198s	HFD	14	Rum	HFD	2.64806	0.853903	0.927633	0.971269	-2.28248	-3.08893	1	-1	0.525838	-12.0729	0.410442	-15.9465	-0.502281	0.447978	0.00491435	0.00491477	13.0435	30.7194	2.33537	0.0736347
HFD.s96	2638.8881s	6453.3316s	HFD	14	Rum	HFD	2.40613	0.557175	0.682757	0.776262	-16.012	-18.1981	0.956522	-1	0.661401	-10.7494	0.591655	-14.9074	-0.502281	0.438939	0.00491435	0.00491477	13.0435	30.7194	2.33537	0.0736347
HFD.s97	3649.6596s	2679.2146s	HFD	14	Bact1	HFD	2.36933	0.810988	0.863856	0.966217	-27.888	-26.7153	0.83871	-0.206	0.572939	-32.8047
HFD.s98	4198.8790s	1466.0741s	HFD	14	Prev	HFD	2.3125	0.444842	0.474435	0.544445	-6.24008	-6.71455	1	-1	0.607986	-11.3989	0.500634	-19.8271	-0.649777	0.16385	0.00191048	0.00306261	7.3	45.5158	2.16435	0.0703071
HFD.s99	1855.8186s	9869.1300s	HFD	14	Rum	HFD	2.51236	0.742792	0.846768	0.937501	-3.16239	-3.22502	1	-1	0.597957	-11.4588	0.493065	-16.2679	-0.502281	0.443902	0.00491435	0.00491477	13.0435	30.7194	2.33537	0.0736347
MEAT.participant_1	200-585-692	990-851-736	MEAT.meatless	28	Bact1	MEAT	2.81737	0.761173	0.865899	0.934493	-13.3942	-4.13461	0.966667	-0.599333	0.602002	-28.7463
MEAT.participant_10	268-762-482	156-728-420	MEAT.meatless	28	Bact1	MEAT	2.39938	0.812126	0.922566	0.973442	-12.7474	-4.27619	0.96875	-0.753333	0.690373	-31.1165
MEAT.participant_11	833-243-951	114-522-696	MEAT.meatless	28	Bact1	MEAT	2.2103	0.808141	0.887339	0.98274	-20.8129	-20.4369	0.911765	-0.888	0.688925	-25.3475
MEAT.participant_12	628-026-180	380-319-821	MEAT.meatless	28	Bact2	MEAT	1.53031	0.833779	0.909585	0.996811	-20.4234	-20.3456	0.892857	-0.576	0.741761	-46.9292
MEAT.participant_13	607-351-065	794-043-209	MEAT.meatless	28	Prev	MEAT	1.66247	0.80286	0.91047	0.979918	-11.0914	-3.60467	0.95	-0.904	0.614376	-11.3856	0.683035	-18.1279	-0.649777	0.151005	0.00191048	0.00306261	7.3	45.5158	2.16435	0.0703071
MEAT.participant_14	417-967-630	979-526-494	MEAT.meatless	28	Bact1	MEAT	2.31532	0.746086	0.837026	0.963569	-13.8676	-5.16185	0.970588	-0.977333	0.686208	-25.8515
MEAT.participant_15	879-433-865	634-492-440	MEAT.meatless	28	Bact1	MEAT	2.4505	0.815542	0.888958	0.971946	-4.8761	-15.1874	1	-0.638667	0.645073	-33.5672
MEAT.participant_16	719-328-653	171-489-994	MEAT.meatless	28	Bact1	MEAT	2.11227	0.835184	0.937213	0.978561	-14.5758	-14.3917	0.967742	-0.532667	0.645479	-31.8292
MEAT.participant_17	118-108-279	799-130-081	MEAT.meatless	28	Bact1	MEAT	2.32021	0.67663	0.804114	0.959262	-19.0594	-23.5032	0.935484	-0.7	0.619944	-35.3232
MEAT.participant_18	374-534-869	056-662-848	MEAT.meatless	28	Bact1	MEAT	2.36413	0.861657	0.915605	0.991615	-20.4217	-20.6869	0.909091	-0.631333	0.65686	-38.5623
MEAT.participant_19	375-244-283	126-972-608	MEAT.meatless	28	Prev	MEAT	1.84586	0.760215	0.795029	0.927291	-11.0575	-12.3398	0.947368	-0.733333	0.485975	-19.8503	0.387804	-29.0366	-0.649777	0.165137	0.00107936	0.002459	5.66667	32.9412	2.10492	0.0713372
MEAT.participant_2	713-516-504	046-772-794	MEAT.meatless	28	Bact2	MEAT	1.52501	0.867617	0.936251	0.994256	-16.5388	-18.595	0.928571	-0.451667	0.755456	-41.4569
MEAT.participant_20	303-699-383	757-462-503	MEAT.meatless	28	Prev	MEAT	1.44408	0.819203	0.873132	0.992217	-11.2993	-14.5205	0.95	-0.908	0.641871	-18.4935	0.62998	-21.1831	-0.649777	0.204323	0.00213524	0.00342292	7.21053	41.924	2.1854	0.0711523
MEAT.participant_21	678-994-537	887-834-087	no	28	Bact1	MEAT	2.22989	0.83433	0.926705	0.98993	-17.2024	-16.4709	0.941176	-0.899333	0.667564	-26.108
MEAT.participant_22	931-670-748	363-024-924	no	28	Bact1	MEAT	2.74095	0.773698	0.843162	0.920717	-20.0994	-24.2734	0.911765	-0.874667	0.631824	-25.0003
MEAT.participant_23	306-698-065	849-739-980	no	28	Bact1	MEAT	1.90407	0.89183	0.94564	0.997284	-21.1468	-13.9144	0.90625	-0.266	0.644648	-28.2281
MEAT.participant_25	490-925-105	068-118-441	no	28	Prev	MEAT	2.33594	0.890449	0.955928	0.983291	-1.23061	-1.95409	1	-1	0.556032	-11.0786	0.414358	-19.8211	-0.649777	0.177598	0.00191048	0.00306261	7.3	45.5158	2.16435	0.0703071
MEAT.participant_26	466-525-680	889-057-610	no	28	Bact1	MEAT	1.95347	0.909479	0.950377	0.996906	-12.1089	-5.05994	0.969697	-0.702	0.673416	-31.7081
MEAT.participant_27	950-320-954	239-918-340	no	28	Bact1	MEAT	2.33617	0.862511	0.941578	0.993316	-22.9651	-19.2559	0.911765	-0.820667	0.639328	-31.1751
MEAT.participant_28	708-097-649	774-068-747	no	28	Bact1	MEAT	2.56377	0.868204	0.925962	0.993122	-20.4854	-19.9138	0.909091	-0.664333	0.655769	-28.7498
MEAT.participant_29	973-881-428	760-837-470	no	28	Bact1	MEAT	2.49099	0.750071	0.810714	0.897595	-27.5446	-14.3877	0.84375	-0.588667	0.523645	-32.9996
MEAT.participant_3	676-238-369	093-260-969	MEAT.meatless	28	Bact2	MEAT	1.33567	0.928762	0.976275	0.998926	-2.46146	-18.8089	1	0.518333	0.713424	-41.2163
MEAT.participant_30	398-172-458	353-678-111	no	28	Bact1	MEAT	2.6166	0.820097	0.897243	0.983015	-19.6142	-14.3989	0.903226	-0.359333	0.612723	-34.1225
MEAT.participant_31	164-001-808	008-784-270	no	28	Bact1	MEAT	2.04617	0.774552	0.873234	0.982168	-22.9224	-20.8123	0.896552	-0.208	0.612013	-38.766
MEAT.participant_32	112-504-976	113-870-104	no	28	Bact1	MEAT	2.00699	0.792485	0.876012	0.969609	-25.5242	-14.8674	0.866667	-0.232333	0.659111	-28.8674
MEAT.participant_33	348-592-548	575-849-837	no	28	Prev	MEAT	1.01068	0.875894	0.921238	0.996604	-24.225	-4.48934	0.85	-0.31	0.565619	-11.3331	0.606654	-27.9523	-0.649777	0.167839	0.00107936	0.00313976	6.27778	31.9085	2.15153	0.0763774
MEAT.participant_34	818-771-622	320-841-018	no	28	Bact1	MEAT	1.81864	0.665243	0.793243	0.93016	-33.9653	-35.4047	0.774194	-0.406667	0.646975	-34.8903
MEAT.participant_35	011-809-310	360-109-050	no	28	Bact1	MEAT	2.64286	0.826929	0.913953	0.959955	-13.4161	-3.93879	0.96875	-0.664333	0.662846	-34.1223
MEAT.participant_36	744-205-544	421-024-036	no	28	Bact1	MEAT	2.52942	0.734984	0.805555	0.893321	-3.95413	-18.7601	1	-0.562333	0.670416	-33.3243
MEAT.participant_37	070-484-835	781-500-887	no	28	Bact2	MEAT	1.63937	0.876521	0.932728	0.996415	-30.9812	-29.8592	0.8	-0.352	0.739728	-42.5768
MEAT.participant_38	828-884-730	708-502-796	no	28	Bact1	MEAT	2.57503	0.769997	0.858007	0.95627	-3.69214	-4.40313	1	-1	0.668996	-25.446
MEAT.participant_39	005-410-821	821-896-611	no	28	Bact1	MEAT	2.3082	0.766297	0.86543	0.97809	-21.4692	-14.8075	0.909091	-0.812667	0.690415	-28.8792
MEAT.participant_4	348-395-391	816-866-042	MEAT.meatless	28	Prev	MEAT	0.62471	0.895557	0.932599	0.999303	-2.28998	-13.3928	1	-0.508667	0.498775	-17.9607	0.558469	-20.8281	-0.649777	0.186749	0.00213524	0.00342292	7.21053	41.924	2.1854	0.0711523
MEAT.participant_5	268-250-082	294-347-885	MEAT.meatless	28	Bact2	MEAT	2.00968	0.754823	0.852967	0.979382	-26.1816	-25.8071	0.857143	-0.602667	0.666863	-43.5216
MEAT.participant_6	705-618-333	563-966-866	MEAT.meatless	28	Prev	MEAT	2.22469	0.698161	0.796415	0.924624	-14.1673	-13.5802	0.947368	-0.728	0.597459	-11.1561	0.464659	-27.0546	-0.649777	0.132915	0.000959434	0.0027909	6.31579	35.5789	2.12655	0.0755191
MEAT.participant_7	292-558-890	763-322-481	MEAT.meatless	28	Bact1	MEAT	2.35309	0.689724	0.845817	0.961163	-24.5266	-19.8029	0.911765	-0.911333	0.58584	-26.1956
MEAT.participant_8	138-385-733	079-492-552	MEAT.meatless	28	Bact1	MEAT	2.34726	0.795332	0.904852	0.978604	-21.3482	-4.19054	0.911765	-0.901333	0.628768	-26.153
MEAT.participant_9	097-591-163	273-656-177	MEAT.meatless	28	Bact1	MEAT	2.60047	0.861372	0.901615	0.970844	-20.9427	-15.0545	0.909091	-0.622667	0.611787	-30.0791
RS2.U001	SRR3053238	SRR3053239	no	2	Bact1	RS2	2.23468	0.798178	0.913956	0.976961	-35.4241	-34.1795	0.818182	-0.489333	0.622387	-40.3071
RS2.U004	SRR3053246	SRR3053247	no	2	Bact1	RS2	2.38551	0.783661	0.877005	0.967771	-20.8358	-14.7734	0.903226	-0.524	0.64216	-33.5292
RS2.U005	SRR3053254	SRR3053255	no	2	Bact1	RS2	1.72389	0.881867	0.934993	0.995805	-33.5186	-31.931	0.794118	-0.390667	0.563936	-30.9324
RS2.U006	SRR3053262	SRR3053263	no	2	Bact2	RS2	1.61896	0.948056	0.974654	0.999557	-15.9777	-13.025	0.928571	0.791667	0.7338	-41.0037
RS2.U007	SRR3053270	SRR3053271	no	2	Bact2	RS2	1.9054	0.926388	0.977254	0.998509	-11.4051	-2.20758	0.962963	0.366667	0.716281	-42.2833
RS2.U008	SRR3053278	SRR3053280	no	4	Bact1	RS2	2.3061	0.846001	0.919499	0.984123	-19.9877	-21.9467	0.90625	-0.506667	0.654796	-28.0403
RS2.U011	SRR3053286	SRR3053287	no	2	Prev	RS2	1.63309	0.754597	0.84256	0.946543	-11.0973	-13.5302	0.95	-0.901333	0.609638	-20.9088	0.661535	-21.0717	-0.649777	0.169207	0.00206046	0.00342292	7.15789	40.2281	2.18215	0.0730251
RS2.U014	SRR3053294	SRR3053295	no	2	Bact1	RS2	2.27425	0.889838	0.958607	0.994335	-11.2986	-18.3515	0.969697	-0.8	0.647134	-30.5823
RS2.U015	SRR3053302	SRR3053303	no	2	Bact1	RS2	2.32856	0.941645	0.980561	0.997913	-25.4483	-19.3827	0.833333	0.983333	0.654715	-36.3842
RS2.U020	SRR3053310	SRR3053311	no	2	Bact1	RS2	2.19227	0.86735	0.909879	0.995582	-4.28782	-13.2543	1	-0.877333	0.676401	-26.9116
RS2.U022	SRR3053318	SRR3053319	no	2	Bact1	RS2	2.52754	0.909479	0.951256	0.99127	-20.1643	-14.8862	0.911765	-0.733333	0.616045	-30.0779
RS2.U024	SRR3053325	SRR3053326	no	2	Bact2	RS2	1.62046	0.894331	0.948181	0.996857	-11.9347	-18.4889	0.965517	-0.560667	0.73291	-38.6905
RS2.U025	SRR3053333	SRR3053334	no	2	Bact1	RS2	2.18551	0.835468	0.916927	0.990837	-4.30509	-13.4938	1	-0.453333	0.631944	-38.377
RS2.U026	SRR3053341	SRR3053342	no	2	Bact2	RS2	2.1826	0.888394	0.910306	0.994799	-16.0976	-2.9406	0.931034	-0.513333	0.624426	-36.2276
RS2.U029	SRR3053349	SRR3053350	no	2	Bact1	RS2	2.19198	0.960717	0.982561	0.999245	-15.4187	-12.0313	0.9375	0.976667	0.633892	-27.8438
RS2.U031	SRR3053357	SRR3053358	no	2	Prev	RS2	1.2884	0.874106	0.933089	0.998837	-2.61693	-2.50021	1	-1	0.577375	-11.6138	0.580167	-18.9646	-0.649777	0.188736	0.00191048	0.00306261	7.3	45.5158	2.16435	0.0703071
RS2.U032	SRR3053387	SRR3053388	no	2	Bact2	RS2	2.0837	0.865242	0.927922	0.997043	-17.0998	-18.3844	0.928571	-0.464333	0.692071	-39.6037
RS2.U033	SRR3053410	SRR3053411	no	2	Bact2	RS2	1.72785	0.91867	0.952665	0.998172	-10.824	-22.9299	0.964286	-0.0706667	0.735556	-41.722
RS2.U034	SRR3053462	SRR3053463	no	2	Bact2	RS2	1.79959	0.875037	0.949553	0.996424	-23.91	-19.365	0.866667	-0.550333	0.730189	-36.6425
RS2.U035	SRR3053537	SRR3053538	no	2	Bact2	RS2	2.01334	0.899377	0.947954	0.997759	-19.9554	-12.7761	0.903226	-0.699333	0.725608	-35.9688
TEMP.800	TEMP.1	TEMP.3	no	2	Bact1	TEMP	2.03712	0.740962		0.902748	-23.4054	-26.0723	0.870968	-0.563333	0.553398	-33.1859
TEMP.801	TEMP.59	TEMP.60	no	1	Prev	TEMP	1.73866	0.654239		0.843456	-12.5602	-14.6871	0.95	-0.900667	0.374971	-22.055	0.270562	-22.3286	-0.63512	0.132658	0.00213524	0.00231909	7.10526	44.0643	2.17887	0.0707553
TEMP.802	TEMP.103	TEMP.104	no	1	Prev	TEMP	2.14708	0.855975		0.967008	-13.0272	-14.3062	0.95	-0.902333	0.606103	-10.8031	0.427054	-20.5385	-0.649777	0.16139	0.00191048	0.00306261	7.3	45.5158	2.16435	0.0703071
TEMP.803	TEMP.145	TEMP.146	no	1	Bact1	TEMP	2.11194	0.856533		0.976997	-25.7715	-26.5364	0.857143	0.519333	0.619393	-40.7904
TEMP.804	TEMP.189	TEMP.190	no	1	Bact1	TEMP	2.25957	0.844862		0.986343	-17.2363	-23.555	0.935484	-0.425333	0.698616	-28.2318
TEMP.805	TEMP.226	TEMP.227	no	1	Rum	TEMP	1.95693	0.804665		0.956772	-1.37528	-2.26368	1	0.400667	0.535581	-31.6529	0.493883	-22.3341	-0.537323	0.470946	0.00317703	0.00746364	10.7222	16.0261	2.39515	0.0779317
TEMP.806	TEMP.265	TEMP.267	no	2	Bact1	TEMP	2.5017	0.662112		0.85392	-12.0085	-14.3751	0.970588	-0.999333	0.638619	-29.3951
TEMP.807	TEMP.307	TEMP.308	no	1	Bact2	TEMP	2.4368	0.676462		0.889829	-17.0495	-19.933	0.931034	-0.754667	0.441854	-41.8053
TEMP.808	TEMP.356	TEMP.357	no	1	Rum	TEMP	2.00856	0.843861		0.994777	-10.8288	-13.5751	0.954545	-0.631333	0.566332	-24.1197	0.390715	-20.9436	-0.478384	0.416382	0.00510877	0.00597532	12.4762	25.5476	2.36812	0.0742183
TEMP.809	TEMP.399	TEMP.400	no	1	Bact2	TEMP	1.54921	0.635797		0.8623	-21.1184	-14.25	0.88	-0.388	0.645373	-44.5991
TEMP.810	TEMP.441	TEMP.442	no	1	Rum	TEMP	2.18425	0.815031		0.930171	-1.08944	-2.06866	1	-0.849333	0.596541	-19.6321	0.522465	-19.7296	-0.477887	0.431431	0.00462222	0.00540625	12.6364	29.0649	2.3469	0.0747715
TEMP.811	TEMP.484	TEMP.485	no	1	Bact1	TEMP	2.32195	0.943353		0.997777	-13.6841	-15.7252	0.96875	0.415	0.635681	-32.7314
TEMP.814	TEMP.529	TEMP.530	no	1	Bact1	TEMP	2.11086	0.862795		0.982678	-2.34746	-2.57711	1	0.265	0.67429	-38.2298
TEMP.815	TEMP.566	TEMP.567	no	1	Bact1	TEMP	2.08817	0.919727		0.996603	-2.30287	-14.176	1	-0.0443333	0.65963	-30.2882
TEMP.816	TEMP.608	TEMP.609	no	1	Bact2	TEMP	2.08471	0.774711		0.955503	-19.798	-22.9447	0.888889	-0.548	0.595597	-41.705
TEMP.817	TEMP.646	TEMP.647	no	1	Bact1	TEMP	2.376	0.723883		0.858517	-16.9273	-13.4301	0.933333	-0.626	0.551934	-33.8988
TEMP.818	TEMP.685	TEMP.686	no	1	Bact1	TEMP	2.47018	0.793339		0.957637	-28.2465	-30.0098	0.83871	-0.323667	0.622048	-35.4034
TEMP.819	TEMP.728	TEMP.729	no	1	Bact2	TEMP	2.1321	0.869101		0.988634	-30.6177	-22.0242	0.777778	0.108667	0.593187	-45.2354
TEMP.820	TEMP.767	TEMP.768	no	1	Bact1	TEMP	2.4793	0.837746		0.976703	-16.7038	-19.9176	0.935484	-0.402667	0.598741	-38.21
TEMP.821	TEMP.829	TEMP.830	no	1	Bact1	TEMP	2.34106	0.803302		0.972281	-13.2505	-15.5092	0.967742	-0.599333	0.59362	-33.4511
protein.P-004	SRR8100477	SRR8100476	protein.Red_Meat	28	Rum	PROTEIN	1.66344	0.743764	0.854669	0.980285	-26.7994	-30.9819	0.818182	-0.562	0.504917	-25.4226	0.270326	-22.0718	-0.501951	0.425137	0.00597481	0.00523964	12.381	25.5905	2.36486	0.0718531
protein.P-005	SRR8100481	SRR8100482	protein.Red_Meat	28	Bact2	PROTEIN	1.59487	0.915702	0.964927	0.998156	-26.1065	-16.7973	0.846154	0.642667	0.708392	-45.4518
protein.P-006	SRR8100483	SRR8100231	protein.Red_Meat	28	Bact1	PROTEIN	1.61839	0.674068	0.815427	0.906544	-25.8597	-35.9423	0.851852	-0.229667	0.649779	-40.018
protein.P-014	SRR8100229	SRR8100235	protein.Red_Meat	28	Prev	PROTEIN	1.49882	0.777324	0.793435	0.968143	-2.12103	-3.3725	1	-1	0.423786	-11.2736	0.195617	-21.3916	-0.649777	0.149678	0.00191048	0.00306261	7.3	45.5158	2.16435	0.0703071
protein.P-015	SRR8100233	SRR8100237	protein.Red_Meat	28	Bact1	PROTEIN	2.39226	0.724167	0.844846	0.942442	-16.7015	-19.9722	0.931034	-0.474	0.600999	-42.5146
protein.P-016	SRR8100293	SRR8100290	protein.Red_Meat	28	Bact1	PROTEIN	1.59414	0.796755	0.898368	0.989404	-37.4607	-39.9515	0.75	-0.048	0.5658	-45.3688
protein.P-017	SRR8100297	SRR8100294	protein.Red_Meat	28	Bact1	PROTEIN	2.20069	0.811842	0.887793	0.977582	-18.5554	-19.8546	0.933333	-0.296333	0.672695	-34.5848
protein.P-021	SRR8100289	SRR8100405	protein.Red_Meat	28	Bact2	PROTEIN	1.80868	0.915702	0.971575	0.997996	-25.1487	-26.5956	0.84	0.753667	0.683927	-48.0488
protein.P-024	SRR8100407	SRR8100402	protein.Red_Meat	28	Bact2	PROTEIN	1.28314	0.840012	0.922879	0.995218	-43.9585	-42.1514	0.586207	0.438	0.53233	-49.6315
protein.P-030	SRR8100403	SRR8100410	protein.Red_Meat	28	Bact1	PROTEIN	2.38485	0.778822	0.890438	0.966376	-23.6899	-27.1076	0.870968	-0.39	0.688734	-39.1103
protein.P-036	SRR8100462	SRR8100464	protein.Red_Meat	28	Bact1	PROTEIN	1.86997	0.648449	0.806259	0.882007	-22.1271	-26.8003	0.896552	-0.512	0.658198	-38.5495
protein.P-042	SRR8100458	SRR8100457	protein.Red_Meat	28	Prev	PROTEIN	1.49967	0.721655	0.771659	0.924848	-21.0077	-22.3909	0.85	-0.7	0.575436	-26.9774	0.43999	-26.5994	-0.565343	0.243599	0.00253746	0.00359269	6.76471	32.0147	2.21719	0.0754329
protein.P-043	SRR8100456	SRR8100168	protein.Red_Meat	28	Prev	PROTEIN	1.83073	0.567416	0.591971	0.751254	-12.3866	-14.8031	0.95	-1	0.643981	-11.2993	0.547833	-20.6979	-0.649777	0.168793	0.00191048	0.00306261	7.3	45.5158	2.16435	0.0703071
protein.P-058	SRR8100165	SRR8100164	protein.Red_Meat	28	Bact1	PROTEIN	1.9696	0.723598	0.823684	0.956538	-26.5044	-27.787	0.821429	-0.04	0.504372	-40.6249
protein.P-071	SRR8100160	SRR8100209	protein.Red_Meat	28	Bact1	PROTEIN	2.39534	0.623114	0.852541	0.886026	-30.2809	-35.4499	0.848485	-0.903333	0.601333	-32.2643
protein.P-090	SRR8100208	SRR8100207	protein.Red_Meat	28	Prev	PROTEIN	2.14286	0.690501	0.798863	0.875735	-12.8291	-15.0873	0.947368	-0.742667	0.46624	-23.1241	0.294938	-21.7265	-0.705349	0.209072	0.00107936	0.00313976	6.27778	30.732	2.15153	0.0772792
protein.P-100	SRR8100204	SRR8100211	protein.Red_Meat	28	Bact1	PROTEIN	1.82635	0.640194	0.719024	0.890298	-34.642	-32.8716	0.758621	-0.336667	0.421542	-36.1564
protein.P-113	SRR8100328	SRR8100330	protein.Red_Meat	28	Bact1	PROTEIN	2.20136	0.809564	0.902936	0.98941	-22.8345	-24.6505	0.875	-0.504	0.563219	-31.0719
protein.P-116	SRR8100332	SRR8100333	protein.Red_Meat	28	Prev	PROTEIN	1.53469	0.822778	0.894192	0.97974	-21.9581	-13.8891	0.85	-0.675333	0.65136	-17.7728	0.606305	-19.1935	-0.705349	0.180998	0.000959434	0.0027909	6.31579	35.5789	2.12655	0.0755191
protein.P-126	SRR8100336	SRR8100384	protein.Red_Meat	28	Bact1	PROTEIN	1.61443	0.649587	0.805718	0.914037	-34.635	-43.4332	0.774194	-0.498	0.614749	-39.3272
protein.P-134	SRR8100383	SRR8100386	protein.Red_Meat	28	Prev	PROTEIN	1.52482	0.708376	0.767896	0.938214	-18.5577	-19.6811	0.9	-0.826667	0.648084	-22.0306	0.585405	-22.937	-0.705349	0.21198	0.00107936	0.00313976	6.22222	32.8497	2.14748	0.0763564
protein.P-136	SRR8100387	SRR8100390	protein.Red_Meat	28	Bact1	PROTEIN	2.1151	0.640194	0.777617	0.885185	-20.7474	-20.485	0.90625	-0.862333	0.607131	-27.5913
protein.P-148	SRR8100381	SRR8100507	protein.Red_Meat	28	Bact2	PROTEIN	1.53088	0.803799	0.889561	0.971915	-29.8857	-34.4144	0.793103	-0.443333	0.498355	-48.0077
protein.P-150	SRR8100508	SRR8100514	protein.Red_Meat	28	Bact1	PROTEIN	1.96191	0.801025	0.889405	0.972054	-21.2422	-25.7348	0.896552	-0.132	0.664262	-40.4579
protein.P-158	SRR8100465	SRR8100467	protein.Red_Meat	28	Bact2	PROTEIN	1.86486	0.727516	0.862051	0.972211	-28.7752	-33.3806	0.777778	-0.414	0.592387	-50.3903
protein.P-159	SRR8100469	SRR8100471	protein.Red_Meat	28	Bact2	PROTEIN	1.28561	0.816266	0.924816	0.991873	-29.1126	-36.5153	0.8	-0.0436667	0.639924	-51.3796
protein.P-161	SRR8100473	SRR8100353	protein.Red_Meat	28	Bact1	PROTEIN	2.00348	0.753487	0.828097	0.938542	-21.5199	-27.9349	0.892857	-0.15	0.662908	-41.7121
protein.P-167	SRR8100352	SRR8100358	protein.Red_Meat	28	Bact1	PROTEIN	2.35138	0.71762	0.858086	0.937884	-18.1287	-19.5161	0.928571	-0.324	0.598131	-36.1224
protein.P-169	SRR8100356	SRR8100360	protein.Red_Meat	28	Bact2	PROTEIN	1.50873	0.851588	0.934591	0.981538	-27.1101	-29.193	0.846154	0.027	0.623015	-42.6364
protein.P-183	SRR8100243	SRR8100242	protein.Red_Meat	28	Rum	PROTEIN	1.59511	0.622287	0.765595	0.870126	-2.35903	-14.2463	1	-0.953333	0.481889	-25.917	0.360526	-25.2961	-1.09876	0.425615	0.00414947	0.00577492	11.7	21.3053	2.36922	0.0749534
protein.P-186	SRR8100249	SRR8100545	protein.Red_Meat	28	Prev	PROTEIN	1.36591	0.658325	0.67715	0.880733	-14.1455	-15.05	0.95	-0.911333	0.613964	-18.0198	0.529208	-20.6957	-0.705349	0.181609	0.000959434	0.0027909	6.31579	35.5789	2.12655	0.0755191
protein.P-214	SRR8100427	SRR8100424	protein.Red_Meat	28	Rum	PROTEIN	1.93887	0.793327	0.850734	0.984231	-13.7348	-16.5012	0.954545	-0.782	0.526587	-26.1117	0.410145	-19.2867	-0.497146	0.421482	0.00390098	0.00597532	12.381	26.3905	2.36486	0.0705814
protein.P-221	SRR8100423	SRR8100425	protein.Red_Meat	28	Bact1	PROTEIN	2.27332	0.851409	0.931179	0.983743	-10.9851	-18.9202	0.964286	0.0736667	0.584804	-40.9607
protein.P-232	SRR8100311	SRR8100308	protein.Red_Meat	28	Bact2	PROTEIN	1.28893	0.763431	0.861938	0.958702	-33.9442	-35.9681	0.703704	-0.341333	0.725677	-47.9565
protein.P-243	SRR8100198	SRR8100193	protein.Red_Meat	28	Bact1	PROTEIN	2.3627	0.783091	0.900889	0.95863	-16.0984	-14.2564	0.939394	-0.860667	0.673364	-27.4677
protein.P-245	SRR8100277	SRR8100343	protein.Red_Meat	28	Bact2	PROTEIN	1.30589	0.358267	0.60015	0.677465	-23.9309	-24.8987	0.862069	-0.898	0.635216	-38.5512
protein.P-246	SRR8100307	SRR8100300	protein.Red_Meat	28	Bact1	PROTEIN	1.50437	0.793624	0.865293	0.965627	-33.5938	-33.342	0.787879	-0.47	0.519969	-32.4895
protein.P-250	SRR8100555	SRR8100444	protein.Red_Meat	28	Prev	PROTEIN	1.66113	0.759193	0.833954	0.956643	-12.0746	-14.6801	0.95	-0.908667	0.547672	-19.0583	0.3907	-22.877	-0.649777	0.143744	0.00213524	0.00281779	6.68421	44.0234	2.15174	0.0664221
protein.P-251	SRR8100187	SRR8100500	protein.Red_Meat	28	Rum	PROTEIN	2.05497	0.766764	0.837541	0.917738	-17.8702	-15.7978	0.913043	-0.942	0.5337	-20.881	0.529912	-12.8314	-0.587103	0.44434	0.00525517	0.00470244	12.4091	26.7273	2.33933	0.0763261
protein.P-252	SRR8100502	SRR8100496	protein.Red_Meat	28	Rum	PROTEIN	1.39421	0.730483	0.813576	0.970599	-24.634	-16.8833	0.809524	-0.369333	0.437228	-25.619	0.302275	-28.0308	-0.486027	0.456763	0.00423858	0.00550292	10.5789	18.6959	2.35567	0.0803256
protein.P-259	SRR8100185	SRR8100188	protein.Red_Meat	28	Bact2	PROTEIN	1.72535	0.813595	0.900269	0.990669	-25.2481	-24.6011	0.851852	-0.408	0.467805	-45.8222
protein.P-265	SRR8100442	SRR8100437	protein.Red_Meat	28	Rum	PROTEIN	1.36312	0.816974	0.894142	0.992315	-19.7313	-16.6153	0.913043	-0.815333	0.440967	-20.0101	0.310999	-20.9135	-0.484578	0.436977	0.00597481	0.00597532	12.8095	21.2476	2.37934	0.0711293
protein.P-271	SRR8100520	SRR8100304	protein.Red_Meat	28	Bact1	PROTEIN	2.26101	0.85881	0.934815	0.988992	-26.4119	-19.5003	0.852941	-0.614667	0.634246	-30.1251
protein.P-277	SRR8100326	SRR8100195	protein.Red_Meat	28	Bact1	PROTEIN	2.33769	0.660689	0.833524	0.90334	-25.776	-19.6855	0.862069	-0.446	0.585781	-33.1777
protein.P-287	SRR8100223	SRR8100240	protein.Red_Meat	28	Rum	PROTEIN	2.09678	0.685779	0.787096	0.960668	-21.855	-18.2231	0.857143	-0.7	0.516438	-23.0956	0.457912	-20.4498	-0.544251	0.444642	0.0059022	0.00456879	11.15	24.0105	2.3483	0.0828173
protein.P-303	SRR8100373	SRR8100378	protein.Red_Meat	28	Bact1	PROTEIN	2.02009	0.671221	0.811792	0.957646	-37.4446	-26.6759	0.757576	-0.53	0.594079	-29.6522
protein.P-314	SRR8100228	SRR8100227	protein.Red_Meat	28	Bact1	PROTEIN	1.9162	0.700256	0.855206	0.920844	-26.6628	-21.5804	0.866667	-0.523333	0.511951	-40.1219
protein.P-338	SRR8100377	SRR8100372	protein.Red_Meat	28	Bact1	PROTEIN	1.55403	0.722459	0.822121	0.96548	-38.5028	-37.1723	0.69697	-0.434333	0.532554	-35.6726
protein.P-343	SRR8100274	SRR8100449	protein.Red_Meat	28	Rum	PROTEIN	1.86564	0.732102	0.80413	0.961522	-26.22	-30.575	0.826087	-0.82	0.504931	-30.697	0.381531	-21.3055	-0.548709	0.442611	0.00322617	0.00582182	11.4	25.8526	2.35793	0.0702464
protein.P-344	SRR8100320	SRR8100318	protein.Red_Meat	28	Bact1	PROTEIN	2.33884	0.872189	0.952662	0.981274	-21.9538	-4.71064	0.903226	-0.198	0.591852	-31.672
protein.P-354	SRR8100394	SRR8100392	protein.Red_Meat	28	Bact1	PROTEIN	2.06247	0.736692	0.90019	0.939706	-28.3235	-22.1458	0.833333	-0.398667	0.626323	-38.7796
protein.P-357	SRR8100415	SRR8100420	protein.Red_Meat	28	Rum	PROTEIN	1.75422	0.85034	0.921516	0.991614	-11.8388	-14.3156	0.95	0.270333	0.422855	-32.8477	0.413714	-17.8181	-0.471448	0.454982	0.00721298	0.00530587	11.4211	19.807	2.38969	0.0793256
protein.P-367	SRR8100438	SRR8100436	protein.Red_Meat	28	Rum	PROTEIN	1.49132	0.369615	0.612043	0.647111	-23.1913	-15.3593	0.85	-1	0.367921	-34.01	0.383542	-22.8414	-0.549948	0.475659	0.00363616	0.00683135	10.7222	15.3203	2.39515	0.0810377
protein.P-370	SRR8100324	SRR8100322	protein.Red_Meat	28	Prev	PROTEIN	1.58949	0.538304	0.550813	0.698151	-17.5989	-15.4853	0.9	-0.998	0.65488	-11.1501	0.611818	-26.9232	-0.649777	0.17751	0.000959434	0.0027909	6.31579	35.5789	2.12655	0.0755191
protein.P-382	SRR8100450	SRR8100447	protein.Red_Meat	28	Prev	PROTEIN	2.18664	0.611083	0.750056	0.854027	-13.9404	-15.2628	0.95	-0.935	0.526035	-11.0782	0.315017	-20.2864	-0.649777	0.176335	0.00191048	0.00306261	7.3	45.5158	2.16435	0.0703071
protein.P-386	SRR8100446	SRR8100142	protein.Red_Meat	28	Prev	PROTEIN	2.13476	0.790858	0.828176	0.942845	-16.9915	-19.845	0.9	-0.817333	0.484095	-24.6041	0.271873	-22.8667	-0.612258	0.17876	0.00107936	0.002459	5.94444	32.4575	2.1267	0.0779944
protein.P-387	SRR8100454	SRR8100451	protein.Red_Meat	28	Rum	PROTEIN	2.0888	0.710722	0.79857	0.917208	-21.8155	-25.3368	0.863636	-0.835333	0.516347	-28.7125	0.54287	-16.476	-0.586786	0.443734	0.00645372	0.00577492	12.1	18.8	2.38382	0.073886
protein.P-393	SRR8100521	SRR8100518	protein.Red_Meat	28	Bact1	PROTEIN	2.50753	0.750356	0.878184	0.882089	-23.2932	-23.105	0.870968	-0.532667	0.568892	-38.9321
protein.P-394	SRR8100131	SRR8100128	protein.Red_Meat	28	Bact1	PROTEIN	2.19029	0.689155	0.845258	0.925248	-23.0289	-15.903	0.903226	-0.684	0.53611	-32.776
protein.P-401	SRR8100194	SRR8100199	protein.Red_Meat	28	Prev	PROTEIN	1.7626	0.870787	0.926261	0.994145	-12.4063	-14.3134	0.95	-0.766667	0.648261	-19.4233	0.584248	-23.4588	-0.649777	0.166697	0.00213524	0.00281779	6.68421	44.0234	2.15174	0.0664221
protein.P-402	SRR8100270	SRR8100276	protein.Red_Meat	28	Rum	PROTEIN	1.61542	0.674441	0.773891	0.905158	-11.8065	-13.4122	0.95	-0.758667	0.478459	-29.986	0.355076	-24.6102	-0.398267	0.458689	0.0034394	0.00677062	11.1053	17.1754	2.37724	0.0774582
protein.P-408	SRR8100214	SRR8100431	protein.Red_Meat	28	Prev	PROTEIN	2.11504	0.628447	0.823795	0.821209	-11.3863	-18.7554	0.947368	-0.75	0.519587	-12.6087	0.366952	-23.9266	-0.649777	0.161938	0.00213524	0.00281779	6.68421	44.0234	2.15174	0.0664221
protein.P-413	SRR8100400	SRR8100136	protein.Red_Meat	28	Bact1	PROTEIN	2.11891	0.768005	0.888666	0.97047	-28.3076	-20.0674	0.83871	-0.361333	0.620317	-29.3976
protein.P-414	SRR8100253	SRR8100258	protein.Red_Meat	28	Prev	PROTEIN	1.94794	0.744637	0.773998	0.925739	-16.0578	-19.7182	0.9	-0.838667	0.474275	-17.7722	0.234912	-24.1986	-0.649777	0.198271	0.00213524	0.00342292	7.21053	41.924	2.1854	0.0711523
protein.P-479	SRR8100127	SRR8100130	protein.Red_Meat	28	Bact1	PROTEIN	1.90401	0.800455	0.910563	0.98915	-24.128	-30.5911	0.862069	-0.00133333	0.616194	-40.4661
protein.P-485	SRR8100266	SRR8100251	protein.Red_Meat	28	Bact2	PROTEIN	2.16988	0.83734	0.918316	0.984915	-15.6235	-2.35691	0.923077	-0.330333	0.550469	-43.7112
protein.P-487	SRR8100147	SRR8100138	protein.Red_Meat	28	Bact1	PROTEIN	2.19248	0.828352	0.905768	0.978938	-21.5295	-24.2827	0.903226	-0.39	0.643075	-31.3866
protein.P-489	SRR8100143	SRR8100146	protein.Red_Meat	28	Rum	PROTEIN	2.23002	0.656948	0.776492	0.855624	-3.94488	-13.6219	1	-0.977333	0.529787	-20.5174	0.450017	-23.2406	-0.486617	0.444172	0.00597481	0.00597532	12.8095	21.2476	2.37934	0.0711293
protein.P-492	SRR8100434	SRR8100345	protein.Red_Meat	28	Bact2	PROTEIN	1.55707	0.648264	0.78928	0.957555	-31.284	-27.0555	0.793103	-0.57	0.718382	-42.199
protein.P-493	SRR8100216	SRR8100527	protein.Red_Meat	28	Bact2	PROTEIN	0.878828	0.552983	0.731386	0.924764	-32.7608	-31.5371	0.785714	-0.550667	0.682748	-49.2255
protein.P-494	SRR8100369	SRR8100261	protein.Red_Meat	28	Rum	PROTEIN	2.50352	0.82151	0.89918	0.972201	-2.58642	-13.3951	1	-0.854667	0.569028	-21.5386	0.573558	-17.2687	-0.496	0.447643	0.00540578	0.00428711	12.7273	26.8312	2.34989	0.0721369
protein.P-512	SRR8100177	SRR8100487	protein.Red_Meat	28	Bact1	PROTEIN	2.28879	0.661258	0.808678	0.87354	-30.4503	-39.0906	0.818182	-0.74	0.551462	-35.5636
protein.P-514	SRR8100367	SRR8100365	protein.Red_Meat	28	Rum	PROTEIN	2.16562	0.750567	0.826993	0.905728	-2.92892	-4.19349	1	-1	0.51571	-12.5835	0.428583	-14.9538	-0.502281	0.442116	0.00491435	0.00491477	13.0435	30.7194	2.33537	0.0736347
protein.P-521	SRR8100486	SRR8100492	protein.Red_Meat	28	Bact2	PROTEIN	1.54411	0.772336	0.869024	0.956171	-19.5513	-27.7712	0.857143	0.118	0.433738	-48.9457
protein.P-523	SRR8100490	SRR8100493	protein.Red_Meat	28	Bact2	PROTEIN	1.60754	0.875037	0.923283	0.989099	-23.9822	-25.8693	0.857143	-0.226667	0.53292	-38.2557
protein.P-533	SRR8100262	SRR8100264	protein.Red_Meat	28	Bact2	PROTEIN	1.55918	0.729593	0.829383	0.953438	-24.0366	-15.2101	0.857143	-0.598	0.373855	-39.6118
protein.P-544	SRR8100169	SRR8100171	protein.Red_Meat	28	Bact1	PROTEIN	2.62844	0.832337	0.904337	0.949685	-20.2479	-25.2319	0.903226	-0.389333	0.527771	-35.6946
protein.P-559	SRR8100535	SRR8100533	protein.Red_Meat	28	Bact2	PROTEIN	2.17515	0.544078	0.741062	0.818653	-26.8744	-35.1797	0.846154	-0.455333	0.486867	-42.2672
protein.P-582	SRR8100303	SRR8100416	protein.Red_Meat	28	Rum	PROTEIN	1.80628	0.704568	0.830806	0.935222	-27.5463	-23.7347	0.761905	-0.359	0.490607	-35.3744	0.383226	-19.0984	-0.542087	0.456733	0.00834716	0.00394032	11.1111	19.7124	2.41137	0.0734785
protein.P-583	SRR8100363	SRR8100370	protein.Red_Meat	28	Prev	PROTEIN	2.0763	0.724464	0.778047	0.914262	-13.7033	-4.72665	0.95	-0.909333	0.543441	-11.2527	0.314163	-20.0819	-0.649777	0.171524	0.00191048	0.00306261	7.3	45.5158	2.16435	0.0703071
protein.P-584	SRR8100524	SRR8100526	protein.Red_Meat	28	Bact1	PROTEIN	2.10323	0.801594	0.871035	0.984704	-24.5321	-23.3682	0.870968	-0.369333	0.605905	-41.6952
protein.P-605	SRR8100398	SRR8100395	protein.Red_Meat	28	Rum	PROTEIN	2.1472	0.616456	0.760729	0.837651	-12.199	-20.346	0.954545	-0.999333	0.544702	-20.2483	0.48966	-19.0006	-0.486617	0.452151	0.00540578	0.00540625	12.9091	26.632	2.35581	0.0717827
protein.P-606	SRR8100558	SRR8100348	protein.Red_Meat	28	Bact1	PROTEIN	1.95529	0.629661	0.754531	0.906499	-29.4963	-33.3221	0.827586	-0.402667	0.638546	-42.3246
protein.P-610	SRR8100340	SRR8100397	protein.Red_Meat	28	Bact1	PROTEIN	2.08216	0.444065	0.550196	0.648193	-25.1249	-26.6023	0.866667	-0.961333	0.672487	-34.9901
protein.P-615	SRR8100150	SRR8100282	protein.Red_Meat	28	Rum	PROTEIN	1.82385	0.335925	0.533648	0.571831	-13.9675	-7.83032	0.956522	-1	0.449861	-13.734	0.277853	-24.7509	-0.502281	0.450228	0.00525517	0.00470244	12.4091	26.7273	2.33933	0.0763261
protein.P-633	SRR8100284	SRR8100553	protein.Red_Meat	28	Bact1	PROTEIN	2.33963	0.849701	0.910682	0.980599	-22.9019	-24.2028	0.903226	-0.308	0.593555	-34.7915
protein.P-646	SRR8100280	SRR8100287	protein.Red_Meat	28	Bact1	PROTEIN	2.07549	0.731853	0.844818	0.957095	-21.0686	-16.0233	0.892857	-0.247333	0.6246	-37.1113
protein.P-650	SRR8100412	SRR8100537	protein.Red_Meat	28	Rum	PROTEIN	1.4064	0.464853	0.651276	0.736197	-30.0302	-26.0653	0.782609	-0.999333	0.418206	-30.232	0.331813	-16.7543	-0.580839	0.454147	0.00685651	0.00489102	11.1053	18.9532	2.37724	0.0801902
protein.P-651	SRR8100531	SRR8100539	protein.Red_Meat	28	Rum	PROTEIN	2.04092	0.713314	0.837174	0.913259	-23.901	-25.9925	0.863636	-0.814	0.497969	-25.1743	0.396473	-24.7299	-0.487429	0.444796	0.00500182	0.00593599	11.75	22.2632	2.37107	0.0740491
protein.P-655	SRR8100419	SRR8100418	protein.Red_Meat	28	Rum	PROTEIN	2.34021	0.652413	0.775642	0.867608	-24.2142	-24.9768	0.869565	-0.975333	0.58189	-12.2215	0.535566	-16.4941	-0.502281	0.440507	0.00491435	0.00491477	13.0435	30.7194	2.33537	0.0736347
protein.P-656	SRR8100257	SRR8100259	protein.Red_Meat	28	Bact1	PROTEIN	1.85126	0.75064	0.861854	0.936379	-21.7201	-32.3756	0.892857	-0.157333	0.61617	-43.2253
protein.P-671	SRR8100350	SRR8100189	protein.Red_Meat	28	Bact1	PROTEIN	2.04538	0.780814	0.888067	0.977962	-27.6447	-31.1054	0.827586	-0.04	0.669216	-39.8869
protein.P-689	SRR8100156	SRR8100157	protein.Red_Meat	28	Bact2	PROTEIN	1.95018	0.653013	0.779247	0.901607	-31.1896	-34.7936	0.793103	-0.600667	0.40976	-39.5651
protein.P-695	SRR8100554	SRR8100552	protein.Red_Meat	28	Bact1	PROTEIN	1.54092	0.719044	0.832093	0.932868	-27.63	-31.1904	0.821429	-0.0606667	0.544047	-43.5136
protein.P-699	SRR8100517	SRR8100528	protein.Red_Meat	28	Bact2	PROTEIN	1.52709	0.752152	0.827573	0.925845	-32.9171	-32.6921	0.681818	0.181667	0.549988	-52.2918
protein.P-705	SRR8100152	SRR8100149	protein.Red_Meat	28	Bact1	PROTEIN	1.81381	0.701964	0.807422	0.932951	-32.5877	-31.5397	0.78125	-0.548667	0.662301	-37.8735

## Sheet: Supplementary table 4
Supplementary Table 3 - Associations between baseline taxa abundance and different stability metrics stratified into the two clusters: local stability cluster and robustness cluster. Taxa associated with more than a halph stability metrics from the each cluster are coloured in grey.
Taxon	Association direction	Enterotype	Number of stability metrics with significant associations	Stability metrics with significant associations	Percent of stability metrics with significant associations	Cluster of stability metrics
Oscillibacter	1	Rum	6	1-BC; 1-WUni; Cor; 1-Euc(log); 1-Jaccard; P(-Ait)	0.75	local stability cluster
Bacteroides	-1	Prev	5	1-Euc(log); -Ait; 1-Jaccard; P(-Ait); -R(λmax)	0.625	local stability cluster
Prevotella	-1	Prev	5	1-Euc(log); -Ait; 1-Jaccard; P(-Ait); -R(λmax)	0.625	local stability cluster
Blautia	-1	Rum	5	1-Euc(log); -Ait; 1-Jaccard; P(-Ait); -R(λmax)	0.625	local stability cluster
Dorea	-1	Rum	5	1-Euc(log); -Ait; 1-Jaccard; P(-Ait); -R(λmax)	0.625	local stability cluster
Clostridium_XlVa	-1	Rum	5	1-Euc(log); -Ait; 1-Jaccard; P(-Ait); -R(λmax)	0.625	local stability cluster
Ruminococcus2	-1	Prev	4	-Ait; 1-Jaccard; P(-Ait); -R(λmax)	0.5	local stability cluster
Clostridium_XlVa	-1	Prev	4	1-Euc(log); -Ait; P(-Ait); -R(λmax)	0.5	local stability cluster
Bacteroides	-1	Rum	4	1-WUni; -Ait; 1-Jaccard; P(-Ait)	0.5	local stability cluster
Ruminococcus2	-1	Rum	4	1-Euc(log); -Ait; 1-Jaccard; P(-Ait)	0.5	local stability cluster
Alistipes	1	Rum	4	-Ait; 1-Jaccard; P(-Ait); -R(λmax)	0.5	local stability cluster
Faecalibacterium	-1	Prev	3	-Ait; P(-Ait); -R(λmax)	0.375	local stability cluster
Blautia	-1	Prev	3	-Ait; P(-Ait); -R(λmax)	0.375	local stability cluster
Streptococcus	-1	Rum	3	1-WUni; -Ait; P(-Ait)	0.375	local stability cluster
Faecalibacterium	1	Rum	3	1-BC; 1-WUni; Cor	0.375	local stability cluster
Faecalibacterium	-1	Rum	3	-Ait; 1-Jaccard; P(-Ait)	0.375	local stability cluster
Sporobacter	1	Rum	3	1-Euc(log); 1-Jaccard; P(-Ait)	0.375	local stability cluster
Clostridium_IV	-1	Rum	3	-Ait; P(-Ait); -R(λmax)	0.375	local stability cluster
Collinsella	1	Prev	2	P(-Ait); -R(λmax)	0.25	local stability cluster
Clostridium_XlVb	1	Prev	2	P(-Ait); -R(λmax)	0.25	local stability cluster
Roseburia	-1	Prev	2	P(-Ait); -R(λmax)	0.25	local stability cluster
Oscillibacter	1	Prev	2	1-BC; 1-WUni	0.25	local stability cluster
Butyricicoccus	-1	Prev	2	P(-Ait); -R(λmax)	0.25	local stability cluster
Clostridium_XVIII	-1	Rum	2	1-BC; 1-WUni	0.25	local stability cluster
Gemmiger	1	Rum	2	P(-Ait); -R(λmax)	0.25	local stability cluster
Anaerostipes	-1	Rum	2	P(-Ait); -R(λmax)	0.25	local stability cluster
Bifidobacterium	-1	Rum	2	1-WUni; -R(λmax)	0.25	local stability cluster
Streptococcus	1	Prev	1	-Ait	0.125	local stability cluster
Dorea	1	Prev	1	1-Jaccard	0.125	local stability cluster
Parabacteroides	1	Prev	1	-R(λmax)	0.125	local stability cluster
Roseburia	-1	Rum	1	P(-Ait)	0.125	local stability cluster
Subdoligranulum	1	Rum	1	-Ait	0.125	local stability cluster
Intestinimonas	1	Rum	1	-R(λmax)	0.125	local stability cluster
Prevotella	1	Prev	4	-RCbray; P(1-BC); StP(1-BC); Rob0.5	0.8	robustness cluster
Roseburia	1	Rum	4	-RCbray; P(1-BC); StP(1-BC); Rob0.5	0.8	robustness cluster
Collinsella	-1	Prev	3	-RCbray; StP(1-BC); Rob0.5	0.6	robustness cluster
Faecalibacterium	1	Rum	3	-RCbray; P(1-BC); Rob0.5	0.6	robustness cluster
Bacteroides	1	Rum	3	-RCbray; StP(1-BC); Rob0.5	0.6	robustness cluster
Blautia	1	Prev	2	-RCbray; Rob0.5	0.4	robustness cluster
Bacteroides	1	Prev	2	-RCbray; Rob0.5	0.4	robustness cluster
Coprococcus	1	Prev	2	StP(1-BC); Rob0.5	0.4	robustness cluster
Ruminococcus2	1	Prev	2	-RCbray; Rob0.5	0.4	robustness cluster
Romboutsia	1	Rum	2	StP(-Ait); Rob0.5	0.4	robustness cluster
Sporobacter	-1	Rum	2	-RCbray; Rob0.5	0.4	robustness cluster
Blautia	1	Rum	2	-RCbray; Rob0.5	0.4	robustness cluster
Blautia	-1	Rum	2	P(1-BC); StP(-Ait)	0.4	robustness cluster
Ruminococcus	1	Rum	2	StP(1-BC); StP(-Ait)	0.4	robustness cluster
Gemmiger	-1	Rum	2	-RCbray; Rob0.5	0.4	robustness cluster
Dorea	1	Rum	2	-RCbray; Rob0.5	0.4	robustness cluster
Dorea	-1	Rum	2	P(1-BC); StP(-Ait)	0.4	robustness cluster
Anaerostipes	1	Rum	2	-RCbray; Rob0.5	0.4	robustness cluster
Anaerostipes	-1	Rum	2	P(1-BC); StP(-Ait)	0.4	robustness cluster
Clostridium_XlVa	1	Rum	2	-RCbray; Rob0.5	0.4	robustness cluster
Clostridium_XlVa	-1	Rum	2	P(1-BC); StP(-Ait)	0.4	robustness cluster
Bifidobacterium	-1	Rum	2	-RCbray; StP(1-BC)	0.4	robustness cluster
Intestinimonas	-1	Rum	2	-RCbray; Rob0.5	0.4	robustness cluster
Alistipes	1	Rum	2	P(1-BC); StP(-Ait)	0.4	robustness cluster
Clostridium_XlVb	-1	Prev	1	Rob0.5	0.2	robustness cluster
Faecalibacterium	1	Prev	1	Rob0.5	0.2	robustness cluster
Roseburia	1	Prev	1	Rob0.5	0.2	robustness cluster
Blautia	-1	Prev	1	StP(-Ait)	0.2	robustness cluster
Clostridium_IV	1	Prev	1	Rob0.5	0.2	robustness cluster
Clostridium_XlVa	1	Prev	1	Rob0.5	0.2	robustness cluster
Butyricicoccus	1	Prev	1	Rob0.5	0.2	robustness cluster
Streptococcus	-1	Rum	1	P(1-BC)	0.2	robustness cluster
Streptococcus	1	Rum	1	Rob0.5	0.2	robustness cluster
Clostridium_XVIII	-1	Rum	1	P(1-BC)	0.2	robustness cluster
Faecalibacterium	-1	Rum	1	StP(-Ait)	0.2	robustness cluster
Sporobacter	1	Rum	1	StP(-Ait)	0.2	robustness cluster
Clostridium_IV	1	Rum	1	-RCbray	0.2	robustness cluster
Gemmiger	1	Rum	1	P(1-BC)	0.2	robustness cluster
Coprococcus	-1	Rum	1	Rob0.5	0.2	robustness cluster
Oscillibacter	-1	Rum	1	Rob0.5	0.2	robustness cluster
Subdoligranulum	1	Rum	1	StP(-Ait)	0.2	robustness cluster
Intestinimonas	1	Rum	1	StP(-Ait)	0.2	robustness cluster
Alistipes	-1	Rum	1	Rob0.5	0.2	robustness cluster
